# Supplementary material for: Populations of large-diameter trees are increasing across the United States
Source: Proc Natl Acad Sci U S A. 2025 Mar 10;122(11):e2421780122. doi: 10.1073/pnas.2421780122 (PMC11929446; doi:10.1073/pnas.2421780122)
Supplement: Supplementary file 2 — Dataset S01 (XLSX) [file pnas.2421780122.sd01.xlsx]

## Sheet: Dataset S1, Tab1
SCIENTIFIC_NAME	SPCD	SIZE	nTrees	nPlots	TREE_TOTAL	TOTAL_CI	ANNUAL_CHANGE	ANNUAL_CHANGE_CI
Abies amabilis	11	BIG	456	177	1.78978e+06	437478	-0.000736513	0.00582946
Abies concolor	15	BIG	696	301	3.05453e+06	501461	-0.0057371	0.00948163
Abies grandis	17	BIG	188	113	991672	313020	0.00162672	0.0172575
Abies lasiocarpa	19	BIG	2	2	36730.3	66775.6	0	0
Abies magnifica	20	BIG	573	157	3.07197e+06	680403	-0.00918088	0.00612944
Abies shastensis	21	BIG	237	82	840676	304548	-0.0105154	0.0164583
Abies procera	22	BIG	173	74	331527	99768.2	0.00630045	0.0108659
Chamaecyparis lawsoniana	41	BIG	83	29	229093	167216	0.00567921	0.00902774
Chamaecyparis nootkatensis	42	BIG	50	25	256843	148495	0.00700712	0.00950665
Juniperus pinchotii	58	BIG	1	1	40243.2	79071.4	0	0
Juniperus ashei	61	BIG	2	2	93833.2	128767	0.0900901	0.164007
Juniperus californica	62	BIG	2	2	44031	73566	-0.0146107	0.0282272
Juniperus deppeana	63	BIG	14	12	475369	287620	-0.0123536	0.0298996
Juniperus occidentalis	64	BIG	110	59	546222	186063	0.00656573	0.00678976
Juniperus osteosperma	65	BIG	50	41	1.26345e+06	444418	0.0164534	0.0167168
Juniperus scopulorum	66	BIG	4	4	182213	166074	0	0
Juniperus monosperma	69	BIG	5	5	174236	159567	0.114386	0.160133
Larix occidentalis	73	BIG	32	25	82983.1	42433.5	-0.00230294	0.0100366
Calocedrus decurrens	81	BIG	619	313	2.4777e+06	374808	-0.0064645	0.00641553
Picea engelmannii	93	BIG	50	33	280176	166398	0.0237607	0.0608499
Picea sitchensis	98	BIG	340	110	984179	256498	0.0143954	0.0108503
Pinus albicaulis	101	BIG	2	2	13790	19082.5	0.0474873	0.0964067
Pinus balfouriana	104	BIG	61	14	372218	327926	0.00175675	0.00348353
Pinus contorta	108	BIG	86	49	442592	151883	-0.00718053	0.0114626
Pinus flexilis	113	BIG	11	7	86501.5	88891.4	-0.00108313	0.0244247
Pinus jeffreyi	116	BIG	306	156	1.65582e+06	312354	-0.00612335	0.00698375
Pinus lambertiana	117	BIG	613	337	2.29056e+06	333080	-0.0109666	0.00795057
Pinus monticola	119	BIG	172	92	834532	227971	0.000694807	0.00723359
Pinus ponderosa	122	BIG	828	512	2.9342e+06	396901	-0.00648372	0.0112604
Pinus sabiniana	127	BIG	3	3	19543	22471.9	0.0589836	0.0808379
Pinus monophylla	133	BIG	3	2	8470.58	14916.1	0	0
Pinus longaeva	142	BIG	11	4	124380	159151	0	0
Pseudotsuga macrocarpa	201	BIG	6	3	24759.6	25122.8	-0.0243048	0.0507163
Pseudotsuga menziesii	202	BIG	14338	2835	3.71739e+07	1.94727e+06	0.00815768	0.00157541
Sequoia sempervirens	211	BIG	783	149	4.55824e+06	992854	0.0243575	0.00824116
Sequoiadendron giganteum	212	BIG	7	2	35439.3	70723.3	0	0
Taxodium distichum	221	BIG	2	1	56595.8	100818	0	0
Thuja plicata	242	BIG	1567	490	5.31177e+06	841343	0.00874773	0.00476454
Tsuga heterophylla	263	BIG	1514	489	4.42732e+06	613101	0.000892603	0.00358096
Tsuga mertensiana	264	BIG	238	100	903619	247989	-0.00333427	0.00931543
Acer macrophyllum	312	BIG	82	42	329509	113723	0.00861135	0.0175054
Alnus rubra	351	BIG	3	2	11327.6	16006.2	0	0
Arbutus menziesii	361	BIG	36	25	160851	66546	-0.0112186	0.020905
Carya illinoinensis	404	BIG	3	3	144206	154551	0	0
Celtis laevigata	461	BIG	1	1	45142.8	89052.1	0	0
Fraxinus latifolia	542	BIG	2	2	15197.7	19656	0.0546334	0.0927617
Lithocarpus densiflorus	631	BIG	31	19	135204	68084.7	0.00157254	0.0201123
Platanus racemosa	730	BIG	1	1	5715.9	12198.8	0	0
Populus deltoides	742	BIG	8	7	330799	246753	-0.0196671	0.0366775
Populus deltoides ssp. monilifera	745	BIG	1	1	22617.3	60042.7	0	0
Populus balsamifera ssp. trichocarpa	747	BIG	81	39	247066	118901	0.0265318	0.0204015
Populus fremontii	748	BIG	2	2	15078.5	19612.5	0.11236	0.17823
Prosopis glandulosa	756	BIG	2	2	72833.7	108059	-0.124449	0.262717
Quercus agrifolia	801	BIG	14	11	103065	63877.8	0.00788086	0.0411902
Quercus chrysolepis	805	BIG	19	17	110626	52805.3	-0.00732017	0.0438526
Quercus douglasii	807	BIG	3	2	24899.9	32950.2	0	0
Quercus garryana	815	BIG	8	4	35692	41590.8	-0.0333188	0.0606177
Quercus kelloggii	818	BIG	30	24	202117	81757.5	-0.00263149	0.022214
Quercus lobata	821	BIG	23	13	118777	66350.1	-0.00146754	0.0274884
Quercus virginiana	838	BIG	5	3	146071	160864	0	0
Quercus wislizeni	839	BIG	3	1	20706.7	39346.2	0	0
Umbellularia californica	981	BIG	8	7	34765.6	28813.8	-0.0103525	0.0556173
Abies amabilis	11	MEDIUM	3437	715	3.30179e+07	3.61253e+06	0.000722572	0.00364562
Abies concolor	15	MEDIUM	9396	1646	7.41811e+07	5.28167e+06	0.00175039	0.00438215
Abies grandis	17	MEDIUM	5370	1510	4.61246e+07	3.59607e+06	0.0150213	0.00518477
Abies lasiocarpa var. arizonica	18	MEDIUM	23	18	825725	395783	0.021167	0.0357457
Abies lasiocarpa	19	MEDIUM	693	362	1.50664e+07	2.02167e+06	-0.0153906	0.0109268
Abies magnifica	20	MEDIUM	2478	307	2.00111e+07	3.36649e+06	-0.00352839	0.00501974
Abies shastensis	21	MEDIUM	1438	214	9.03864e+06	2.07675e+06	0.00253384	0.00673811
Abies procera	22	MEDIUM	948	235	6.24423e+06	1.28199e+06	0.0180564	0.00931009
Chamaecyparis lawsoniana	41	MEDIUM	272	56	1.31952e+06	642016	0.00372837	0.0132739
Chamaecyparis nootkatensis	42	MEDIUM	228	63	2.66594e+06	1.10583e+06	0.0072778	0.00926802
Cupressus arizonica	51	MEDIUM	1	1	29549.6	68900.6	0	0
Cupressus sargentii	55	MEDIUM	1	1	7296.9	14312.7	0	0
Juniperus pinchotii	58	MEDIUM	27	22	1.23214e+06	542019	0.0157885	0.0294544
Juniperus coahuilensis	59	MEDIUM	54	44	1.98235e+06	642507	0.0129872	0.0273758
Juniperus ashei	61	MEDIUM	192	121	9.2096e+06	1.83305e+06	0.0291284	0.0122664
Juniperus californica	62	MEDIUM	106	50	1.67957e+06	622214	-0.00154708	0.030294
Juniperus deppeana	63	MEDIUM	472	327	1.53704e+07	1.80316e+06	-0.00161534	0.00833942
Juniperus occidentalis	64	MEDIUM	1363	531	1.23886e+07	1.52706e+06	0.0089448	0.00458173
Juniperus osteosperma	65	MEDIUM	5177	2431	1.85947e+08	8.15371e+06	0.00469577	0.00122949
Juniperus scopulorum	66	MEDIUM	308	220	1.13442e+07	1.75534e+06	0.0200159	0.0104775
Juniperus virginiana	68	MEDIUM	2	2	92570.4	112924	0	0
Juniperus monosperma	69	MEDIUM	1406	816	5.70993e+07	4.32081e+06	0.00960601	0.00415042
Larix lyallii	72	MEDIUM	36	14	240653	199856	0	0
Larix occidentalis	73	MEDIUM	1649	623	1.05094e+07	1.36695e+06	0.00436073	0.00727823
Calocedrus decurrens	81	MEDIUM	3300	897	2.42643e+07	2.4795e+06	0.00440181	0.00462219
Picea breweriana	92	MEDIUM	15	5	99935.9	138679	0.0302598	0.0779473
Picea engelmannii	93	MEDIUM	2584	979	4.62562e+07	4.11997e+06	-0.020989	0.00779425
Picea glauca	94	MEDIUM	11	8	210244	154871	0	0
Picea pungens	96	MEDIUM	55	36	1.74776e+06	637648	0.00143491	0.0167764
Picea sitchensis	98	MEDIUM	729	187	7.20387e+06	1.822e+06	0.0167403	0.0171227
Pinus albicaulis	101	MEDIUM	116	67	1.73172e+06	568279	-0.0425647	0.0332637
Pinus aristata	102	MEDIUM	22	10	763502	676162	0.00788776	0.01505
Pinus attenuata	103	MEDIUM	18	8	179915	146835	-0.00036783	0.0269494
Pinus balfouriana	104	MEDIUM	228	20	2.1137e+06	1.22598e+06	-0.000587417	0.000852394
Pinus edulis	106	MEDIUM	369	290	1.3298e+07	1.63484e+06	-0.00271807	0.00776721
Pinus contorta	108	MEDIUM	2016	360	1.98902e+07	2.87643e+06	-0.00549495	0.0059111
Pinus coulteri	109	MEDIUM	25	11	482839	453894	-0.00147685	0.0345163
Pinus flexilis	113	MEDIUM	143	71	3.61564e+06	1.03587e+06	-0.0191074	0.0224045
Pinus strobiformis	114	MEDIUM	23	18	773040	391414	-0.0737221	0.0903868
Pinus jeffreyi	116	MEDIUM	2243	538	1.95959e+07	2.34195e+06	0.00587843	0.00496074
Pinus lambertiana	117	MEDIUM	2090	746	1.38862e+07	1.55922e+06	-0.00582978	0.00588387
Pinus monticola	119	MEDIUM	776	329	5.88937e+06	1.00264e+06	-0.00670375	0.00776354
Pinus muricata	120	MEDIUM	23	4	210890	278448	-0.0246844	0.0729425
Pinus ponderosa	122	MEDIUM	19643	5131	1.48428e+08	5.94469e+06	0.00781842	0.00253873
Pinus radiata	124	MEDIUM	25	7	604861	707273	0.0462621	0.0645886
Pinus sabiniana	127	MEDIUM	299	159	4.40102e+06	845869	0.0159937	0.0143787
Pinus monophylla	133	MEDIUM	569	317	1.2937e+07	1.60743e+06	-0.0007886	0.00582585
Pinus arizonica	135	MEDIUM	2	1	59099.2	137801	0	0
Pinus washoensis	137	MEDIUM	10	3	81468.6	101979	0.0282918	0.0645789
Pinus longaeva	142	MEDIUM	101	18	1.94399e+06	1.19496e+06	-0.00195078	0.011088
Pinus monophylla var. fallax	143	MEDIUM	2	2	96571.1	119062	0	0
Pseudotsuga macrocarpa	201	MEDIUM	29	5	256225	328650	-0.0132083	0.0640966
Pseudotsuga menziesii	202	MEDIUM	50892	8620	3.94796e+08	1.1137e+07	0.00616958	0.00195318
Sequoia sempervirens	211	MEDIUM	3352	257	2.98389e+07	4.51515e+06	0.00679623	0.00618548
Sequoiadendron giganteum	212	MEDIUM	6	4	72960.6	88182.9	0.0690699	0.147679
Taxodium distichum	221	MEDIUM	4	1	113192	201636	0	0
Taxus brevifolia	231	MEDIUM	2	2	47301.2	77187.1	-0.0411871	0.244593
Thuja plicata	242	MEDIUM	4167	1160	3.78861e+07	3.73447e+06	0.015296	0.00606751
Torreya californica	251	MEDIUM	5	3	76612.4	97162.3	0.0668563	0.120086
Tsuga heterophylla	263	MEDIUM	8357	1849	7.03729e+07	4.69447e+06	0.0073245	0.00391942
Tsuga mertensiana	264	MEDIUM	3161	575	3.10684e+07	3.99998e+06	0.000764536	0.00467383
Acacia farnesiana	303	MEDIUM	5	4	202579	195710	-1	Inf
Acer macrophyllum	312	MEDIUM	679	277	8.77635e+06	1.60423e+06	0.0125945	0.00965302
Acer negundo	313	MEDIUM	5	5	147553	139560	0.0530414	0.0987203
Acer saccharinum	317	MEDIUM	1	1	36112.8	70950.4	0	0
Aesculus californica	333	MEDIUM	2	1	42496	86759.2	0	0
Alnus rubra	351	MEDIUM	639	274	9.73217e+06	1.6811e+06	0.0158918	0.011049
Alnus rhombifolia	352	MEDIUM	40	19	400635	234423	-0.0236958	0.0223379
Alnus oblongifolia	353	MEDIUM	1	1	33801	68900.3	0	0
Arbutus menziesii	361	MEDIUM	602	252	6.54066e+06	1.11724e+06	0.00106032	0.00790064
Betula papyrifera	375	MEDIUM	1	1	7991.28	14186.1	0	0
Sideroxylon lanuginosum ssp. lanuginosum	381	MEDIUM	1	1	37346.6	72993.5	0	0
Carya illinoinensis	404	MEDIUM	12	10	537318	320092	0.0806579	0.0768165
Chrysolepis chrysophylla var. chrysophylla	431	MEDIUM	56	27	592349	303552	0.0247018	0.029327
Catalpa speciosa	452	MEDIUM	1	1	25003.9	49006.7	0.2	0.326661
Celtis laevigata	461	MEDIUM	3	3	149091	166903	0	0
Celtis occidentalis	462	MEDIUM	17	13	556025	336486	0.0423723	0.0458785
Cercocarpus ledifolius	475	MEDIUM	98	66	3.2951e+06	963175	-0.00293097	0.0209567
Eucalyptus globulus	511	MEDIUM	8	4	71610.5	89787.8	0	0
Fraxinus latifolia	542	MEDIUM	31	13	786225	627143	0.0153881	0.0166795
Fraxinus pennsylvanica	544	MEDIUM	19	19	695660	312126	-0.0329022	0.0531808
Fraxinus velutina	547	MEDIUM	1	1	5975.54	12021.9	0	0
Gleditsia triacanthos	552	MEDIUM	5	4	138475	140860	0	0
Juglans nigra	602	MEDIUM	1	1	26310.7	62553.3	0	0
Juglans hindsii	603	MEDIUM	5	1	29706.7	59657.8	-0.0124336	0.0255571
Lithocarpus densiflorus	631	MEDIUM	976	253	1.25772e+07	2.15273e+06	0.00968669	0.00666093
Maclura pomifera	641	MEDIUM	2	2	63657.3	96129.9	0	0
Morus alba	681	MEDIUM	3	3	92090.2	113839	0.0388293	0.0865092
Morus rubra	682	MEDIUM	12	7	421423	342202	0.0923885	0.0880209
Platanus racemosa	730	MEDIUM	9	6	73998.2	61131.8	-0.0120268	0.0226516
Platanus wrightii	732	MEDIUM	2	1	34922.9	70605.7	0.107527	0.194769
Populus deltoides	742	MEDIUM	111	55	4.035e+06	1.29775e+06	0.014211	0.0167468
Populus deltoides ssp. monilifera	745	MEDIUM	10	4	448783	458224	0.0199769	0.0385687
Populus tremuloides	746	MEDIUM	88	60	2.46921e+06	738881	-0.00343008	0.0257901
Populus balsamifera ssp. trichocarpa	747	MEDIUM	339	131	3.48666e+06	998167	-0.00309962	0.014743
Populus fremontii	748	MEDIUM	47	13	974508	643652	0.0292055	0.0632941
Populus angustifolia	749	MEDIUM	40	15	1.14373e+06	691658	-0.000471465	0.0196354
Prosopis glandulosa	756	MEDIUM	246	188	1.05075e+07	1.5508e+06	0.0249989	0.0126201
Prosopis velutina	757	MEDIUM	27	20	1.11409e+06	523582	0.0147931	0.0194949
Quercus agrifolia	801	MEDIUM	384	132	5.84898e+06	1.3656e+06	0.00322104	0.00875062
Quercus arizonica	803	MEDIUM	73	58	2.35014e+06	652789	-0.0140465	0.018488
Quercus chrysolepis	805	MEDIUM	547	231	6.13425e+06	1.11487e+06	-0.00028468	0.00747948
Quercus douglasii	807	MEDIUM	198	139	3.20356e+06	637503	-0.014519	0.0121376
Quercus emoryi	810	MEDIUM	16	13	581306	362355	-0.0316335	0.0413176
Quercus engelmannii	811	MEDIUM	13	4	67427.8	72756.3	-0.0228206	0.0352347
Quercus gambelii	814	MEDIUM	57	44	1.92875e+06	651308	-0.000340465	0.0152828
Quercus garryana	815	MEDIUM	165	89	2.66793e+06	757156	0.0128978	0.0102155
Quercus kelloggii	818	MEDIUM	903	390	1.01967e+07	1.39274e+06	-0.00444206	0.00776349
Quercus lobata	821	MEDIUM	138	52	1.44297e+06	524067	-0.00496514	0.0248398
Quercus macrocarpa	823	MEDIUM	51	27	1.56962e+06	702695	0.0333454	0.0277834
Quercus oblongifolia	829	MEDIUM	2	1	70137.8	156364	-1	Inf
Quercus stellata	835	MEDIUM	25	20	1.03303e+06	458201	-0.00609051	0.0249976
Quercus virginiana	838	MEDIUM	108	60	4.5526e+06	1.30433e+06	0.0113114	0.01235
Quercus wislizeni	839	MEDIUM	51	25	754274	347995	-0.0161688	0.0135159
Quercus hypoleucoides	843	MEDIUM	7	6	244625	215633	0.0200607	0.0470103
Quercus grisea	846	MEDIUM	21	17	684874	340636	0.00165998	0.070521
Quercus rugosa	847	MEDIUM	2	2	68003.2	98727.5	0	0
Robinia pseudoacacia	901	MEDIUM	1	1	37204.3	72441.6	-0.0833333	0.187076
Salix nigra	922	MEDIUM	3	3	116770	128311	0.0661982	0.12189
Salix alba	927	MEDIUM	2	1	35009	75497.2	0	0
Ulmus americana	972	MEDIUM	18	14	666121	371397	0.00198708	0.0798615
Ulmus crassifolia	973	MEDIUM	7	4	198628	187198	0	0
Ulmus pumila	974	MEDIUM	7	7	280116	200672	0.0501777	0.072183
Ulmus rubra	975	MEDIUM	1	1	26310.7	62553.3	0	0
Umbellularia californica	981	MEDIUM	119	56	2.0645e+06	773551	0.0275507	0.0261466
Olneya tesota	990	MEDIUM	6	2	35853.2	50997.3	0	0
Quercus buckleyi	8513	MEDIUM	1	1	48690.4	93008.5	0	0
Quercus laceyi	8514	MEDIUM	2	2	105286	137167	0	0

## Sheet: Dataset S1, Tab2
SCIENTIFIC_NAME	SPCD	SIZE	nTrees	nPlots	TREE_TOTAL	TOTAL_CI	ANNUAL_CHANGE	ANNUAL_CHANGE_CI
Abies balsamea	12	BIG	1	1	47270.3	85362.4	0	0
Pinus strobus	129	BIG	11	9	269615	194423	0.0224487	0.041639
Pinus taeda	131	BIG	1	1	35020	69638.5	-0.161504	0.370648
Taxodium distichum	221	BIG	37	23	964824	395233	0.0276804	0.0255529
Acer rubrum	316	BIG	5	5	206255	175830	0.086275	0.105126
Acer saccharinum	317	BIG	16	13	490823	268242	0.0733787	0.0560588
Acer saccharum	318	BIG	10	7	276057	205056	-0.0494858	0.070997
Betula alleghaniensis	371	BIG	1	1	39995.3	77463.4	0	0
Carya glabra	403	BIG	2	1	34596.4	69425.8	0.212766	0.352059
Carya illinoinensis	404	BIG	4	3	120609	131444	-0.0367335	0.0806277
Celtis laevigata	461	BIG	1	1	35510	72167.3	0	0
Celtis occidentalis	462	BIG	3	3	112462	128415	0.0389914	0.079824
Fagus grandifolia	531	BIG	2	1	39013.1	75332	-0.069839	0.441371
Fraxinus americana	541	BIG	3	3	123004	136054	0.0481797	0.206305
Fraxinus pennsylvanica	544	BIG	6	5	196303	193147	0.0199258	0.0801774
Liquidambar styraciflua	611	BIG	6	4	130103	131878	0.0486732	0.0998217
Liriodendron tulipifera	621	BIG	27	24	843086	351652	0.0686695	0.0400647
Maclura pomifera	641	BIG	1	1	36346.6	71548.1	0.181818	0.303587
Magnolia grandiflora	652	BIG	1	1	35512.8	70508	0	0
Nyssa aquatica	691	BIG	2	2	69726.8	98675	0.0972386	0.177976
Nyssa biflora	694	BIG	1	1	11483.7	22602.2	0.2	0.328032
Platanus occidentalis	731	BIG	13	12	518488	286419	0.0325133	0.0425226
Populus deltoides	742	BIG	40	27	1.10447e+06	429923	0.0210796	0.0390216
Prunus serotina	762	BIG	3	1	12643.6	24103.6	-0.340408	0.943859
Quercus alba	802	BIG	24	19	700590	318677	-0.0015747	0.0424218
Quercus bicolor	804	BIG	1	1	34395.2	68798.4	0	0
Quercus coccinea	806	BIG	4	3	114723	127186	0	0
Quercus ellipsoidalis	809	BIG	2	1	22979.1	40815.1	0.25	0.353233
Quercus falcata	812	BIG	12	9	342554	219369	0.000685118	0.0702477
Quercus pagoda	813	BIG	23	18	685034	312048	0.021388	0.0561324
Quercus laurifolia	820	BIG	5	5	184527	160522	0.0991297	0.100108
Quercus lyrata	822	BIG	3	3	109090	123546	0.002868	0.177012
Quercus macrocarpa	823	BIG	5	5	212721	178722	0.0298735	0.0904712
Quercus michauxii	825	BIG	1	1	30474	60148	0	0
Quercus muehlenbergii	826	BIG	1	1	38820.8	73692.4	-0.128923	0.289437
Quercus nigra	827	BIG	19	15	565767	283102	0.015744	0.057002
Quercus texana	828	BIG	3	3	58773.3	77719.8	-0.0740515	0.394621
Quercus palustris	830	BIG	4	3	153786	154871	-0.0306279	0.0648264
Quercus phellos	831	BIG	11	10	350490	220110	0.0504357	0.0671328
Quercus prinus	832	BIG	2	2	74600.9	101794	0.146973	0.249334
Quercus rubra	833	BIG	39	34	1.11016e+06	393096	0.0354329	0.0369403
Quercus shumardii	834	BIG	2	2	51741.2	78775.9	0	0
Quercus stellata	835	BIG	1	1	38285.9	75428.8	0.0970874	0.180976
Quercus velutina	837	BIG	9	9	356110	230413	0.04276	0.0531977
Quercus virginiana	838	BIG	23	16	677199	332182	0.0709456	0.0592751
Salix sp.	920	BIG	1	1	20206.4	37915.3	0	0
Ulmus americana	972	BIG	1	1	44839.1	81239	0.2	0.298165
Persea palustris	6511	BIG	1	1	37078.5	71751.7	0.333333	0.483707
Abies balsamea	12	MEDIUM	1	1	11036.7	21413.1	-0.582378	1.63667
Chamaecyparis thyoides	43	MEDIUM	14	8	311692	230209	0.0343586	0.0463823
Juniperus ashei	61	MEDIUM	76	49	3.26078e+06	974104	0.0179038	0.0353232
Juniperus virginiana var. silicicola	67	MEDIUM	2	2	77141.2	104487	0	0
Juniperus virginiana	68	MEDIUM	65	51	1.98754e+06	554229	0.0437541	0.0343891
Larix sp.	70	MEDIUM	3	3	111818	134708	0.0610705	0.121412
Larix laricina	71	MEDIUM	14	10	289764	209048	-0.0127084	0.0812103
Picea abies	91	MEDIUM	38	24	1.24383e+06	542534	0.042359	0.036967
Picea glauca	94	MEDIUM	61	45	1.19138e+06	386562	0.00780705	0.042792
Picea mariana	95	MEDIUM	1	1	15194.3	30741	0	0
Picea rubens	97	MEDIUM	159	109	3.79693e+06	926290	0.0219046	0.0169591
Pinus banksiana	105	MEDIUM	6	4	71759.6	71570	0	0
Pinus clausa	107	MEDIUM	4	3	108551	122951	0	0
Pinus echinata	110	MEDIUM	590	356	1.26901e+07	1.51047e+06	0.0493721	0.015526
Pinus elliottii	111	MEDIUM	372	213	8.47472e+06	1.35128e+06	0.0406684	0.0147248
Pinus glabra	115	MEDIUM	67	46	1.70627e+06	525984	0.0403018	0.0324743
Pinus palustris	121	MEDIUM	219	137	4.58698e+06	892231	0.021395	0.0189444
Pinus pungens	123	MEDIUM	3	2	75081.8	101161	0.0657327	0.117301
Pinus resinosa	125	MEDIUM	459	229	6.76059e+06	1.06439e+06	0.026531	0.0127745
Pinus rigida	126	MEDIUM	47	34	962912	356068	0.0777178	0.0554084
Pinus serotina	128	MEDIUM	48	32	1.20441e+06	432067	0.0512717	0.0395227
Pinus strobus	129	MEDIUM	3605	1889	9.47405e+07	5.21139e+06	0.0269437	0.00391002
Pinus sylvestris	130	MEDIUM	7	5	240141	223323	0.0864045	0.10584
Pinus taeda	131	MEDIUM	5445	2608	1.27622e+08	5.59636e+06	0.0465912	0.00520307
Pinus virginiana	132	MEDIUM	42	30	1.0295e+06	395681	0.00671752	0.0444129
Pseudotsuga menziesii	202	MEDIUM	1	1	42642.9	82540.9	0	0
Taxodium distichum	221	MEDIUM	719	329	2.28157e+07	2.92954e+06	0.0256355	0.00730125
Taxodium ascendens	222	MEDIUM	106	58	2.64197e+06	811205	0.0300037	0.0254574
Thuja occidentalis	241	MEDIUM	326	178	6.39629e+06	1.32412e+06	0.0212833	0.015049
Tsuga canadensis	261	MEDIUM	1534	881	4.13478e+07	3.24726e+06	0.0296006	0.00583529
Acacia farnesiana	303	MEDIUM	2	1	86609.8	165337	0	0
Acer barbatum	311	MEDIUM	12	10	405117	258781	0.0216087	0.0510736
Acer negundo	313	MEDIUM	112	86	3.60734e+06	845217	0.00737058	0.0273604
Acer nigrum	314	MEDIUM	15	7	306820	252233	0.0101792	0.0492739
Acer rubrum	316	MEDIUM	2607	1762	7.49604e+07	4.00052e+06	0.027801	0.0050108
Acer saccharinum	317	MEDIUM	699	329	2.11729e+07	2.79399e+06	0.0314079	0.00951395
Acer saccharum	318	MEDIUM	2054	1352	5.85325e+07	3.54103e+06	0.0149999	0.00470463
Acer platanoides	320	MEDIUM	6	5	195582	167995	-0.0209525	0.0991241
Aesculus glabra	331	MEDIUM	3	3	130855	143875	-9.71407e-09	1.82508e-08
Aesculus flava	332	MEDIUM	44	32	1.21627e+06	468176	0.00562488	0.0327014
Ailanthus altissima	341	MEDIUM	9	7	290508	212202	0.104269	0.0915997
Amelanchier sp.	356	MEDIUM	1	1	35239.9	70995.6	0	0
Betula alleghaniensis	371	MEDIUM	587	423	1.58617e+07	1.7675e+06	0.0169193	0.00742184
Betula lenta	372	MEDIUM	108	93	3.43318e+06	753355	0.0473048	0.0207647
Betula nigra	373	MEDIUM	71	50	1.92633e+06	546316	0.0100706	0.0388935
Betula papyrifera	375	MEDIUM	29	23	549151	246526	-0.00232355	0.0569244
Carya aquatica	401	MEDIUM	78	54	2.65006e+06	767741	0.0252858	0.0249998
Carya cordiformis	402	MEDIUM	182	149	6.40353e+06	1.05171e+06	0.0285833	0.0169933
Carya glabra	403	MEDIUM	460	345	1.28376e+07	1.4411e+06	0.0305854	0.0106827
Carya illinoinensis	404	MEDIUM	186	133	6.7504e+06	1.23533e+06	0.0093908	0.0185847
Carya laciniosa	405	MEDIUM	20	14	689264	364984	0.0171632	0.0339832
Carya ovata	407	MEDIUM	236	195	7.78454e+06	1.12569e+06	0.043689	0.0152818
Carya texana	408	MEDIUM	22	20	739122	323063	0.0539347	0.0634676
Carya alba	409	MEDIUM	237	172	6.79831e+06	1.07113e+06	0.0126264	0.0151398
Carya pallida	410	MEDIUM	4	3	106362	121750	0	0
Carya ovalis	412	MEDIUM	1	1	36318.9	71127.1	-0.0650934	0.483457
Carya carolinae-septentrionalis	413	MEDIUM	1	1	36768.2	71759.6	0	0
Catalpa bignonioides	451	MEDIUM	2	2	75964.8	103862	0	0
Catalpa speciosa	452	MEDIUM	8	3	232614	275985	0.0697731	0.118133
Celtis laevigata	461	MEDIUM	174	131	5.89614e+06	1.06096e+06	-0.00343726	0.0180961
Celtis occidentalis	462	MEDIUM	214	156	7.12062e+06	1.18998e+06	0.0264236	0.0142165
Diospyros virginiana	521	MEDIUM	5	4	142566	140804	-0.0325856	0.0656073
Fagus grandifolia	531	MEDIUM	1100	755	3.38597e+07	2.64768e+06	0.00886408	0.00560773
Fraxinus americana	541	MEDIUM	620	471	1.93141e+07	1.90223e+06	-0.0294702	0.0131581
Fraxinus nigra	543	MEDIUM	33	26	551469	223086	0.0226698	0.0476535
Fraxinus pennsylvanica	544	MEDIUM	556	393	1.66155e+07	1.81358e+06	-0.0019518	0.0119548
Fraxinus profunda	545	MEDIUM	7	4	192762	195695	-0.0361695	0.106969
Fraxinus quadrangulata	546	MEDIUM	10	9	393955	257529	0.0108306	0.0690876
Fraxinus texensis	549	MEDIUM	1	1	32484.8	72981.5	0	0
Gleditsia triacanthos	552	MEDIUM	111	84	3.72604e+06	818244	0.0360032	0.024871
Gordonia lasianthus	555	MEDIUM	17	12	359137	208828	-0.02258	0.0677391
Gymnocladus dioicus	571	MEDIUM	4	4	156439	151983	0.0363254	0.0651309
Halesia carolina	581	MEDIUM	2	2	23784.5	33360.9	-0.161396	0.624041
Ilex opaca	591	MEDIUM	1	1	26170	46786.1	0	0
Juglans cinerea	601	MEDIUM	9	8	279323	196539	-0.0623064	0.171758
Juglans nigra	602	MEDIUM	405	305	1.30141e+07	1.58087e+06	0.0450937	0.0117065
Juglans microcarpa	605	MEDIUM	1	1	42199.1	77326.7	0.0925926	0.161338
Liquidambar styraciflua	611	MEDIUM	1443	919	4.00227e+07	2.8536e+06	0.0269116	0.00662709
Liriodendron tulipifera	621	MEDIUM	4418	2394	1.27729e+08	5.99325e+06	0.030898	0.0037586
Maclura pomifera	641	MEDIUM	59	37	2.08207e+06	708983	0.0527324	0.0304671
Magnolia acuminata	651	MEDIUM	85	69	2.4638e+06	647940	0.0231701	0.0200576
Magnolia grandiflora	652	MEDIUM	40	30	1.1052e+06	419523	0.0335651	0.0265219
Magnolia virginiana	653	MEDIUM	104	67	2.65086e+06	679108	0.012561	0.0242309
Magnolia fraseri	655	MEDIUM	10	8	246132	179727	-0.0293346	0.0588043
Malus sp.	660	MEDIUM	3	3	139129	153046	0	0
Morus alba	681	MEDIUM	4	4	167893	154535	0.123612	0.151621
Morus rubra	682	MEDIUM	27	22	954378	400183	0.0140239	0.057433
Nyssa aquatica	691	MEDIUM	342	123	9.8992e+06	2.29223e+06	0.0368408	0.0139524
Nyssa ogeche	692	MEDIUM	10	6	248909	211227	0.0577756	0.0779139
Nyssa sylvatica	693	MEDIUM	287	213	7.55234e+06	1.0958e+06	0.0158466	0.0121462
Nyssa biflora	694	MEDIUM	264	164	6.72905e+06	1.11304e+06	0.0217087	0.0148906
Oxydendrum arboreum	711	MEDIUM	2	2	46536.2	72996.2	0	0
Paulownia tomentosa	712	MEDIUM	17	12	481339	281173	0.0773486	0.0593893
Persea borbonia	721	MEDIUM	2	1	12032.4	23242.6	0	0
Planera aquatica	722	MEDIUM	2	1	35969.1	70770.3	0	0
Platanus occidentalis	731	MEDIUM	758	485	2.36252e+07	2.32646e+06	0.0217295	0.00813496
Populus balsamifera	741	MEDIUM	11	9	208653	151869	0.0704322	0.0912743
Populus deltoides	742	MEDIUM	590	328	1.93683e+07	2.45089e+06	0.0177651	0.00962531
Populus grandidentata	743	MEDIUM	170	121	4.04591e+06	811743	0.0275937	0.0238801
Populus heterophylla	744	MEDIUM	3	2	105294	156570	-0.00978597	0.165813
Populus tremuloides	746	MEDIUM	245	159	4.53768e+06	799242	0.019551	0.0230432
Prosopis glandulosa	756	MEDIUM	26	22	1.0874e+06	462415	0	0
Prunus serotina	762	MEDIUM	977	607	2.73947e+07	2.55641e+06	0.0257353	0.00872513
Prunus avium	771	MEDIUM	4	3	115321	130652	-0.0185894	0.565255
Quercus alba	802	MEDIUM	3974	2626	1.11918e+08	4.67677e+06	0.0248762	0.00355747
Quercus bicolor	804	MEDIUM	79	55	2.78904e+06	884746	0.010706	0.0176152
Quercus coccinea	806	MEDIUM	885	616	2.36991e+07	2.05092e+06	0.0220241	0.00906379
Quercus sinuata var. sinuata	808	MEDIUM	4	3	116091	127764	0.0108936	0.154958
Quercus ellipsoidalis	809	MEDIUM	233	140	4.22213e+06	804449	0.024724	0.0157173
Quercus falcata	812	MEDIUM	955	634	2.64433e+07	2.25082e+06	0.0198347	0.00824151
Quercus pagoda	813	MEDIUM	631	406	1.80771e+07	1.91829e+06	0.0220071	0.00981959
Quercus imbricaria	817	MEDIUM	73	59	2.54198e+06	651364	0.0261799	0.0304197
Quercus laurifolia	820	MEDIUM	599	357	1.66005e+07	1.92229e+06	0.0104782	0.0119926
Quercus lyrata	822	MEDIUM	376	237	1.13981e+07	1.64605e+06	0.0121728	0.010862
Quercus macrocarpa	823	MEDIUM	664	419	1.68281e+07	1.88236e+06	0.0118001	0.00674826
Quercus marilandica	824	MEDIUM	15	11	556031	361340	-0.00373709	0.0746199
Quercus michauxii	825	MEDIUM	131	85	3.55405e+06	817777	0.00986776	0.0231182
Quercus muehlenbergii	826	MEDIUM	155	121	4.84193e+06	892193	0.0232021	0.0130077
Quercus nigra	827	MEDIUM	1360	866	3.90699e+07	2.84322e+06	0.0203101	0.00760958
Quercus texana	828	MEDIUM	154	102	4.76478e+06	981706	0.0201798	0.0169773
Quercus palustris	830	MEDIUM	217	142	7.51074e+06	1.3753e+06	0.0237795	0.0207721
Quercus phellos	831	MEDIUM	562	367	1.61952e+07	1.83412e+06	0.013043	0.0115671
Quercus prinus	832	MEDIUM	2298	1361	5.95481e+07	3.58981e+06	0.0187287	0.00468357
Quercus rubra	833	MEDIUM	4492	2824	1.26215e+08	5.24535e+06	0.0273414	0.0035861
Quercus shumardii	834	MEDIUM	141	104	4.30196e+06	879660	0.0175743	0.022186
Quercus stellata	835	MEDIUM	776	553	2.41878e+07	2.14848e+06	0.0327988	0.00873136
Quercus similis	836	MEDIUM	3	3	116173	129057	0.11751	0.143588
Quercus velutina	837	MEDIUM	1869	1323	5.63321e+07	3.32305e+06	0.015877	0.00565779
Quercus virginiana	838	MEDIUM	413	243	1.39601e+07	2.00425e+06	0.0135116	0.00950963
Cinnamomum camphora	858	MEDIUM	1	1	36516.9	72314.3	0.188679	0.314509
Robinia pseudoacacia	901	MEDIUM	85	65	2.9899e+06	758164	-0.0182462	0.0286494
Sabal palmetto	912	MEDIUM	12	6	292497	271474	0.0471677	0.0892487
Salix sp.	920	MEDIUM	5	4	118490	113152	0	0
Salix amygdaloides	921	MEDIUM	11	6	241418	220793	0.030788	0.0416963
Salix nigra	922	MEDIUM	207	117	6.62727e+06	1.45938e+06	0.0125273	0.0193158
Salix alba	927	MEDIUM	1	1	35994.3	70540.5	0	0
Salix x sepulcralis	929	MEDIUM	3	1	121274	245123	0	0
Sassafras albidum	931	MEDIUM	46	34	1.56729e+06	633766	0.0312823	0.0405741
Tilia americana	951	MEDIUM	601	428	1.5157e+07	1.64018e+06	0.029043	0.00959883
Tilia americana var. heterophylla	952	MEDIUM	5	5	181572	159148	0.0346088	0.118066
Tilia americana var. caroliniana	953	MEDIUM	6	6	231394	182275	0.00662237	0.138264
Ulmus alata	971	MEDIUM	37	29	1.02046e+06	378143	0.00481163	0.0816781
Ulmus americana	972	MEDIUM	242	203	7.97452e+06	1.11512e+06	0.017926	0.0225515
Ulmus crassifolia	973	MEDIUM	20	18	854886	395066	-0.0710682	0.108644
Ulmus pumila	974	MEDIUM	16	14	552155	294558	0.0742427	0.0548964
Ulmus rubra	975	MEDIUM	75	62	2.29422e+06	573125	0.0217652	0.0309443
Avicennia germinans	986	MEDIUM	1	1	96924.1	121424	0	0
Salix fragilis	6955	MEDIUM	2	1	22979.1	40815.1	0	0
Quercus hemisphaerica	8449	MEDIUM	9	4	216745	246646	0.0260755	0.0511941
Quercus buckleyi	8513	MEDIUM	1	1	47367	86426	0	0

## Sheet: Dataset S1, Tab3
This is a dataset highlighting the current population and population changes in large-diameter tree populations in the United States.
The data is compiled for each tree species by region (east vs. west). See the corresponding paper for a description of how regional delineation was determined. Unlisted species did not have a representative tree in the measured sample.
Column definitions:
SCIENTIFIC_NAME	Scientific name of the tree species
SPCD	FIA species code
SIZE	Size class. Big = 50-100 cm DBH, Medium = 100+cm DBH
nTrees	Number of individual trees measured in the sample
nPlots	Number of plots measured in the sample. Plots can contain multiple trees.
TREE_TOTAL	Estimator for the population size, in number of individuals
TOTAL_CI	Calculated 95% confidence interval for the population size estimator. 95% confidence intervals can be obtained by adding/subtracting this number from the estimator.
ANNUAL_CHANGE	Estimator for the annual change in population, expressed as a proportion. Percent change per year can be obtained by multiplying this number by 100.
ANNUAL_CHANGE_CI	Calculated 95% confidence interval for the annual population change estimator. 95% confidence intervals can be obtained by adding/subtracting this number from the estimator.
