# Supplementary material for: Populations of large-diameter trees are increasing across the United States
Source: Proc Natl Acad Sci U S A. 2025 Mar 10;122(11):e2421780122. doi: 10.1073/pnas.2421780122 (PMC11929446; doi:10.1073/pnas.2421780122)
Supplement: Supplementary file 3 — Dataset S02 (XLSX) [file pnas.2421780122.sd02.xlsx]

## Sheet: Dataset S2, Tab1
CN	PLT_CN	SPCD	DIA	PREV_TRE_CN	INVYR	PLOT	CONDID	PREVCOND	STATUSCD	PREVDIA	RECONCILECD	PREV_STATUS_CD	STRATUM_CN	STRATUMCD	ESTN_UNIT	EVALID	TPAGROW_UNADJ	TPAMORT_UNADJ	TPAREMV_UNADJ	EXPNS	ADJ_FACTOR_MACR	ADJ_FACTOR_SUBP	ADJ_FACTOR_MICR	STRATUM_DESCR	ECOSUBCD	REMPER	Subsection_name	Province_name	Section_name	Section	Province	Region
48346579020004	40382505010690	63	31.5	2224987010690	2011	82649	1	1	1	31.3	NA	1	1003467189290480	34	3	41903	0.647102	NA	NA	6256.8	0	1.01155	1.0146	Low tree cover	321Aj	9.3	Sulphur Springs Plains Desert Grass-Shrubland	Chihuahuan Semi-Desert	Basin and Range	321A	321	West
48346359020004	40382493010690	59	27.8	2225082010690	2011	84132	1	1	1	28.1	NA	1	1003467189290480	34	3	41903	0.640218	NA	NA	6256.8	0	1.01155	1.0146	Low tree cover	321Aj	9.4	Sulphur Springs Plains Desert Grass-Shrubland	Chihuahuan Semi-Desert	Basin and Range	321A	321	West
48346280020004	40382492010690	810	24.7	2225498010690	2011	90434	1	1	1	23	NA	1	1003467189290480	34	3	41903	0.56774	NA	NA	6256.8	0	1.01155	1.0146	Low tree cover	321Aj	10.6	Sulphur Springs Plains Desert Grass-Shrubland	Chihuahuan Semi-Desert	Basin and Range	321A	321	West
48346281020004	40382492010690	810	21.5	2225499010690	2011	90434	1	1	1	18.7	NA	1	1003467189290480	34	3	41903	0.56774	NA	NA	6256.8	0	1.01155	1.0146	Low tree cover	321Aj	10.6	Sulphur Springs Plains Desert Grass-Shrubland	Chihuahuan Semi-Desert	Basin and Range	321A	321	West
48346288020004	40382492010690	810	25.6	2225505010690	2011	90434	1	1	1	24.9	NA	1	1003467189290480	34	3	41903	0.56774	NA	NA	6256.8	0	1.01155	1.0146	Low tree cover	321Aj	10.6	Sulphur Springs Plains Desert Grass-Shrubland	Chihuahuan Semi-Desert	Basin and Range	321A	321	West
48345912020004	40382478010690	63	28.3	2225521010690	2011	90520	1	1	1	27.8	NA	1	1003467189290480	34	3	41903	0.584276	NA	NA	6256.8	0	1.01155	1.0146	Low tree cover	321Aj	10.3	Sulphur Springs Plains Desert Grass-Shrubland	Chihuahuan Semi-Desert	Basin and Range	321A	321	West
48358154020004	40382840010690	757	21.6	41710148010690	2011	80217	1	1	1	15.9	NA	1	1003467302290480	5	9	41903	NA	NA	NA	6706.9	0	1.00248	1.00248	Nontree/Nonprivate	321Aj	10.1	Sulphur Springs Plains Desert Grass-Shrubland	Chihuahuan Semi-Desert	Basin and Range	321A	321	West
48357609020004	40382816010690	803	25.8	2230135010690	2011	82051	1	1	1	25.1	NA	1	1003467290290480	3	9	41903	0.640218	NA	NA	5871.06	0	1.01796	1.0213	Low tree cover/Nonprivate	321Aj	9.4	Sulphur Springs Plains Desert Grass-Shrubland	Chihuahuan Semi-Desert	Basin and Range	321A	321	West
48357614020004	40382816010690	803	22.5	2230139010690	2011	82051	1	1	1	22.3	NA	1	1003467290290480	3	9	41903	0.640218	NA	NA	5871.06	0	1.01796	1.0213	Low tree cover/Nonprivate	321Aj	9.4	Sulphur Springs Plains Desert Grass-Shrubland	Chihuahuan Semi-Desert	Basin and Range	321A	321	West
48357620020004	40382816010690	63	31	2230145010690	2011	82051	1	1	1	30.3	NA	1	1003467290290480	3	9	41903	0.640218	NA	NA	5871.06	0	1.01796	1.0213	Low tree cover/Nonprivate	321Aj	9.4	Sulphur Springs Plains Desert Grass-Shrubland	Chihuahuan Semi-Desert	Basin and Range	321A	321	West
48357095020004	40382793010690	122	27.7	2230217010690	2011	85703	1	1	1	27.3	NA	1	1003467308290480	12	9	41903	0.607883	NA	NA	5613	0	1.02128	1.02128	High tree cover	M313Ah	9.9	White Mountains Coniferous Forest	Arizona-New Mexico Mountains Semi-Desert - Open Woodland - Coniferous Forest - Alpine Meadow	White Mountains - San Francisco Peaks - Mongollon Rim	M313A	M313	West
48357135020004	40382793010690	122	21.8	2230256010690	2011	85703	1	1	1	21.5	NA	1	1003467308290480	12	9	41903	0.607883	NA	NA	5613	0	1.02128	1.02128	High tree cover	M313Ah	9.9	White Mountains Coniferous Forest	Arizona-New Mexico Mountains Semi-Desert - Open Woodland - Coniferous Forest - Alpine Meadow	White Mountains - San Francisco Peaks - Mongollon Rim	M313A	M313	West
48357223020004	40382797010690	803	19.8	2230271010690	2011	85708	1	1	1	20.2	NA	1	1003467296290480	4	9	41903	0.614086	NA	NA	6997.45	0	1	1	Low tree cover/Private	M313Ah	9.8	White Mountains Coniferous Forest	Arizona-New Mexico Mountains Semi-Desert - Open Woodland - Coniferous Forest - Alpine Meadow	White Mountains - San Francisco Peaks - Mongollon Rim	M313A	M313	West
48357228020004	40382797010690	63	21.9	2230275010690	2011	85708	1	1	1	20.9	NA	1	1003467296290480	4	9	41903	0.614086	NA	NA	6997.45	0	1	1	Low tree cover/Private	M313Ah	9.8	White Mountains Coniferous Forest	Arizona-New Mexico Mountains Semi-Desert - Open Woodland - Coniferous Forest - Alpine Meadow	White Mountains - San Francisco Peaks - Mongollon Rim	M313A	M313	West
48357243020004	40382797010690	63	21.6	2230289010690	2011	85708	1	1	1	22	NA	1	1003467296290480	4	9	41903	0.614086	NA	NA	6997.45	0	1	1	Low tree cover/Private	M313Ah	9.8	White Mountains Coniferous Forest	Arizona-New Mexico Mountains Semi-Desert - Open Woodland - Coniferous Forest - Alpine Meadow	White Mountains - San Francisco Peaks - Mongollon Rim	M313A	M313	West
48357360020004	40382800010690	63	14	2230426010690	2011	88520	1	1	1	21.7	NA	1	1003467296290480	4	9	41903	0.614086	NA	NA	6997.45	0	1	1	Low tree cover/Private	M313Ah	9.8	White Mountains Coniferous Forest	Arizona-New Mexico Mountains Semi-Desert - Open Woodland - Coniferous Forest - Alpine Meadow	White Mountains - San Francisco Peaks - Mongollon Rim	M313A	M313	West
48357876020004	40382824010690	63	23.6	2230602010690	2011	90665	1	1	1	22.9	NA	1	1003467308290480	12	9	41903	0.647102	NA	NA	5613	0	1.02128	1.02128	High tree cover	321Am	9.3	Santa Catalina Mountains Encinal Woodland	Chihuahuan Semi-Desert	Basin and Range	321A	321	West
48357877020004	40382824010690	803	22.1	2230603010690	2011	90665	1	1	1	22.1	NA	1	1003467308290480	12	9	41903	0.647102	NA	NA	5613	0	1.02128	1.02128	High tree cover	321Am	9.3	Santa Catalina Mountains Encinal Woodland	Chihuahuan Semi-Desert	Basin and Range	321A	321	West
48357879020004	40382824010690	803	32.7	2230605010690	2011	90665	1	1	1	32.7	NA	1	1003467308290480	12	9	41903	0.647102	NA	NA	5613	0	1.02128	1.02128	High tree cover	321Am	9.3	Santa Catalina Mountains Encinal Woodland	Chihuahuan Semi-Desert	Basin and Range	321A	321	West
190768021020004	40382851010690	59	25.6	12100379010690	2011	80728	1	1	1	25	NA	1	1003467344290480	34	11	41903	1.20361	NA	NA	6427.41	0	1.00958	1.00958	Low tree cover	M313Ag	5	White Mountains Woodland	Arizona-New Mexico Mountains Semi-Desert - Open Woodland - Coniferous Forest - Alpine Meadow	White Mountains - San Francisco Peaks - Mongollon Rim	M313A	M313	West
48358754020004	40382847010690	810	26.8	2230786010690	2011	81735	2	2	1	26.8	NA	1	1003467344290480	34	11	41903	0.573147	NA	NA	6427.41	0	1.00958	1.00958	Low tree cover	M313Ag	10.5	White Mountains Woodland	Arizona-New Mexico Mountains Semi-Desert - Open Woodland - Coniferous Forest - Alpine Meadow	White Mountains - San Francisco Peaks - Mongollon Rim	M313A	M313	West
48359002020004	40382850010690	59	19.3	2230863010690	2011	83594	1	1	1	20.1	NA	1	1003467344290480	34	11	41903	0.633479	NA	NA	6427.41	0	1.00958	1.00958	Low tree cover	M313Ad	9.5	Mogollon Mountains Woodland	Arizona-New Mexico Mountains Semi-Desert - Open Woodland - Coniferous Forest - Alpine Meadow	White Mountains - San Francisco Peaks - Mongollon Rim	M313A	M313	West
48358612020004	40382846010690	69	23.1	2230940010690	2011	85826	1	1	1	21.6	NA	1	1003467344290480	34	11	41903	0.62688	NA	NA	6427.41	0	1.00958	1.00958	Low tree cover	M313Ag	9.6	White Mountains Woodland	Arizona-New Mexico Mountains Semi-Desert - Open Woodland - Coniferous Forest - Alpine Meadow	White Mountains - San Francisco Peaks - Mongollon Rim	M313A	M313	West
48359229020004	40382860010690	63	24.5	2230975010690	2011	85976	1	1	2	24.8	NA	1	1003467344290480	34	11	41903	0.607883	0.607883	NA	6427.41	0	1.00958	1.00958	Low tree cover	M313Ag	9.9	White Mountains Woodland	Arizona-New Mexico Mountains Semi-Desert - Open Woodland - Coniferous Forest - Alpine Meadow	White Mountains - San Francisco Peaks - Mongollon Rim	M313A	M313	West
48359234020004	40382860010690	65	33.4	2230980010690	2011	85976	1	1	1	33.7	NA	1	1003467344290480	34	11	41903	0.607883	NA	NA	6427.41	0	1.00958	1.00958	Low tree cover	M313Ag	9.9	White Mountains Woodland	Arizona-New Mexico Mountains Semi-Desert - Open Woodland - Coniferous Forest - Alpine Meadow	White Mountains - San Francisco Peaks - Mongollon Rim	M313A	M313	West
48358888020004	40382849010690	63	39.9	2231022010690	2011	88321	1	1	1	39.9	NA	1	1003467344290480	34	11	41903	0.62688	NA	NA	6427.41	0	1.00958	1.00958	Low tree cover	M313Ag	9.6	White Mountains Woodland	Arizona-New Mexico Mountains Semi-Desert - Open Woodland - Coniferous Forest - Alpine Meadow	White Mountains - San Francisco Peaks - Mongollon Rim	M313A	M313	West
48358824020004	40382848010690	65	26.2	2231089010690	2011	90680	1	1	1	26.2	NA	1	1003467344290480	34	11	41903	0.601805	NA	NA	6427.41	0	1.00958	1.00958	Low tree cover	M313Ag	10	White Mountains Woodland	Arizona-New Mexico Mountains Semi-Desert - Open Woodland - Coniferous Forest - Alpine Meadow	White Mountains - San Francisco Peaks - Mongollon Rim	M313A	M313	West
48358507020004	40382845010690	122	25.9	2231098010690	2011	91845	1	1	1	25.6	NA	1	1003467326290480	1	11	41903	0.614086	NA	NA	6064.79	0	1	1	High tree cover/Nonprivate	M313Ah	9.8	White Mountains Coniferous Forest	Arizona-New Mexico Mountains Semi-Desert - Open Woodland - Coniferous Forest - Alpine Meadow	White Mountains - San Francisco Peaks - Mongollon Rim	M313A	M313	West
48358508020004	40382845010690	122	23.5	2231099010690	2011	91845	1	1	1	23.1	NA	1	1003467326290480	1	11	41903	0.614086	NA	NA	6064.79	0	1	1	High tree cover/Nonprivate	M313Ah	9.8	White Mountains Coniferous Forest	Arizona-New Mexico Mountains Semi-Desert - Open Woodland - Coniferous Forest - Alpine Meadow	White Mountains - San Francisco Peaks - Mongollon Rim	M313A	M313	West
48358521020004	40382845010690	122	25.7	2231112010690	2011	91845	1	1	1	25.2	NA	1	1003467326290480	1	11	41903	0.614086	NA	NA	6064.79	0	1	1	High tree cover/Nonprivate	M313Ah	9.8	White Mountains Coniferous Forest	Arizona-New Mexico Mountains Semi-Desert - Open Woodland - Coniferous Forest - Alpine Meadow	White Mountains - San Francisco Peaks - Mongollon Rim	M313A	M313	West
48358214020004	40382841010690	122	22.6	2231162010690	2011	92081	1	1	1	21.8	NA	1	1003467344290480	34	11	41903	0.607883	NA	NA	6427.41	0	1.00958	1.00958	Low tree cover	M313Ah	9.9	White Mountains Coniferous Forest	Arizona-New Mexico Mountains Semi-Desert - Open Woodland - Coniferous Forest - Alpine Meadow	White Mountains - San Francisco Peaks - Mongollon Rim	M313A	M313	West
48359536020004	40382919010690	143	21.6	2231531010690	2011	80775	1	1	1	21	NA	1	1003467386290480	1234	13	41903	0.595846	NA	NA	7393	0	1.01449	1.01449	Tree cover	313Cc	10.1	Mazatzal Mountains Interior Chapparral	Colorado Plateau Semi-Desert	Tonto Transition	313C	313	West
48359601020004	40382954010690	59	33.2	2231874010690	2011	86589	1	1	1	33.4	NA	1	1003467386290480	1234	13	41903	0.595846	NA	NA	7393	0	1.01449	1.01449	Tree cover	313Cc	10.1	Mazatzal Mountains Interior Chapparral	Colorado Plateau Semi-Desert	Tonto Transition	313C	313	West
48366552020004	40383355010690	63	42.2	2235320010690	2011	84381	1	1	2	45.2	NA	1	1003467021290480	13	19	41903	0.607883	0.607883	NA	6312.9	0	1.0084	1.0084	Tree cover/Nonprivate	321Ak	9.9	Santa Catalina Mountains Sierra Madre Interior Chapparral	Chihuahuan Semi-Desert	Basin and Range	321A	321	West
48365959020004	40383338010690	757	23.1	2235512010690	2011	87003	1	1	1	24.3	NA	1	1003467462290480	5	19	41903	0.595846	NA	NA	6520.62	0	1.00136	1.00136	Nontree/Nonprivate	321Aj	10.1	Sulphur Springs Plains Desert Grass-Shrubland	Chihuahuan Semi-Desert	Basin and Range	321A	321	West
48366364020004	40383349010690	757	24.9	2235612010690	2011	88039	1	1	1	25.8	NA	1	1003467462290480	5	19	41903	0.633479	NA	NA	6520.62	0	1.00136	1.00136	Nontree/Nonprivate	321Aj	9.5	Sulphur Springs Plains Desert Grass-Shrubland	Chihuahuan Semi-Desert	Basin and Range	321A	321	West
48366806020004	40383370010690	69	25.8	2235896010690	2011	80090	1	1	1	25.9	NA	1	1003467051290480	5	21	41903	0.640218	NA	NA	6484.97	0	1.00095	1.00095	Nontree/Nonprivate	313Cc	9.4	Mazatzal Mountains Interior Chapparral	Colorado Plateau Semi-Desert	Tonto Transition	313C	313	West
48367004020004	40383407010690	810	25	2236236010690	2011	90533	1	1	1	24.7	NA	1	1003467045290480	4	21	41903	0.573147	NA	NA	5551.18	0	1	1	Low tree cover/Private	322Bh	10.5	Gila Bend Low Mountains Desert Cactus-Shrubland	American Semi-Desert and Desert	Sonoran Desert	322B	322	West
300880155489998	40382444010690	122	20.5	12097011010690	2011	80558	1	1	1	20.6	NA	1	1003467146290480	2	1	41903	0.83584	NA	NA	6761.88	0	1.00295	1.00295	High tree cover/Private	M313Ah	7.2	White Mountains Coniferous Forest	Arizona-New Mexico Mountains Semi-Desert - Open Woodland - Coniferous Forest - Alpine Meadow	White Mountains - San Francisco Peaks - Mongollon Rim	M313A	M313	West
300875732489998	40382447010690	93	21.1	12097046010690	2011	80637	1	1	1	19	NA	1	1003467158290480	4	1	41903	0.83584	NA	NA	6508.9	0	1	1	Low tree cover/Private	M313Ah	7.2	White Mountains Coniferous Forest	Arizona-New Mexico Mountains Semi-Desert - Open Woodland - Coniferous Forest - Alpine Meadow	White Mountains - San Francisco Peaks - Mongollon Rim	M313A	M313	West
300875769489998	40382447010690	93	23.4	12097076010690	2011	80637	1	1	1	22.7	NA	1	1003467158290480	4	1	41903	0.83584	NA	NA	6508.9	0	1	1	Low tree cover/Private	M313Ah	7.2	White Mountains Coniferous Forest	Arizona-New Mexico Mountains Semi-Desert - Open Woodland - Coniferous Forest - Alpine Meadow	White Mountains - San Francisco Peaks - Mongollon Rim	M313A	M313	West
48344238020004	40382434010690	69	21.9	2223091010690	2011	82136	1	1	1	21.9	NA	1	1003467158290480	4	1	41903	0.62688	NA	NA	6508.9	0	1	1	Low tree cover/Private	313Db	9.6	Painted Desert Steppe Grassland	Colorado Plateau Semi-Desert	Painted Desert	313D	313	West
48344239020004	40382434010690	69	22.3	2223092010690	2011	82136	1	1	1	22.1	NA	1	1003467158290480	4	1	41903	0.62688	NA	NA	6508.9	0	1	1	Low tree cover/Private	313Db	9.6	Painted Desert Steppe Grassland	Colorado Plateau Semi-Desert	Painted Desert	313D	313	West
48344246020004	40382434010690	69	28.4	2223099010690	2011	82136	1	1	1	27.6	NA	1	1003467158290480	4	1	41903	0.62688	NA	NA	6508.9	0	1	1	Low tree cover/Private	313Db	9.6	Painted Desert Steppe Grassland	Colorado Plateau Semi-Desert	Painted Desert	313D	313	West
48344248020004	40382434010690	69	21.9	2223101010690	2011	82136	1	1	1	21.5	NA	1	1003467158290480	4	1	41903	0.62688	NA	NA	6508.9	0	1	1	Low tree cover/Private	313Db	9.6	Painted Desert Steppe Grassland	Colorado Plateau Semi-Desert	Painted Desert	313D	313	West
48342290020004	40382388010690	69	23.5	2223122010690	2011	82190	1	1	1	23.5	NA	1	1003467158290480	4	1	41903	0.601805	NA	NA	6508.9	0	1	1	Low tree cover/Private	313Ac	10	Monument Upwarp	Colorado Plateau Semi-Desert	Grand Canyon	313A	313	West
48342292020004	40382388010690	69	20.2	2223124010690	2011	82190	1	1	1	23.8	NA	1	1003467158290480	4	1	41903	0.601805	NA	NA	6508.9	0	1	1	Low tree cover/Private	313Ac	10	Monument Upwarp	Colorado Plateau Semi-Desert	Grand Canyon	313A	313	West
48342295020004	40382388010690	69	25.2	2223127010690	2011	82190	1	1	1	23.7	NA	1	1003467158290480	4	1	41903	0.601805	NA	NA	6508.9	0	1	1	Low tree cover/Private	313Ac	10	Monument Upwarp	Colorado Plateau Semi-Desert	Grand Canyon	313A	313	West
48345396020004	40382456010690	65	23.4	2223166010690	2011	82191	1	1	1	23.4	NA	1	1003467158290480	4	1	41903	0.607883	NA	NA	6508.9	0	1	1	Low tree cover/Private	313Ap	9.9	Vermilion Cliffs Woodland	Colorado Plateau Semi-Desert	Grand Canyon	313A	313	West
48345411020004	40382456010690	65	25.6	2223181010690	2011	82191	1	1	1	25.3	NA	1	1003467158290480	4	1	41903	0.607883	NA	NA	6508.9	0	1	1	Low tree cover/Private	313Ap	9.9	Vermilion Cliffs Woodland	Colorado Plateau Semi-Desert	Grand Canyon	313A	313	West
48341479020004	40382367010690	106	23.4	2223222010690	2011	82665	1	1	2	23.4	NA	1	1003467158290480	4	1	41903	0.595846	0.595846	NA	6508.9	0	1	1	Low tree cover/Private	313Ba	10.1	Chuska Mountains Woodland Subsection	Colorado Plateau Semi-Desert	Navaho Canyonlands	313B	313	West
48341492020004	40382367010690	106	NA	2223235010690	2011	82665	1	1	2	22.3	NA	1	1003467158290480	4	1	41903	0.595846	0.595846	NA	6508.9	0	1	1	Low tree cover/Private	313Ba	10.1	Chuska Mountains Woodland Subsection	Colorado Plateau Semi-Desert	Navaho Canyonlands	313B	313	West
48341497020004	40382367010690	106	NA	2223240010690	2011	82665	2	1	2	22	NA	1	1003467158290480	4	1	41903	0.595846	NA	0.595846	6508.9	0	1	1	Low tree cover/Private	313Ba	10.1	Chuska Mountains Woodland Subsection	Colorado Plateau Semi-Desert	Navaho Canyonlands	313B	313	West
48342464020004	40382391010690	69	24.7	2223312010690	2011	83117	1	1	1	25.2	NA	1	1003467158290480	4	1	41903	0.607883	NA	NA	6508.9	0	1	1	Low tree cover/Private	313Ba	9.9	Chuska Mountains Woodland Subsection	Colorado Plateau Semi-Desert	Navaho Canyonlands	313B	313	West
48342481020004	40382391010690	69	20.1	2223329010690	2011	83117	1	1	1	19.9	NA	1	1003467158290480	4	1	41903	0.607883	NA	NA	6508.9	0	1	1	Low tree cover/Private	313Ba	9.9	Chuska Mountains Woodland Subsection	Colorado Plateau Semi-Desert	Navaho Canyonlands	313B	313	West
48342482020004	40382391010690	69	NA	2223330010690	2011	83117	1	1	3	20.9	NA	1	1003467158290480	4	1	41903	0.607883	NA	0.607883	6508.9	0	1	1	Low tree cover/Private	313Ba	9.9	Chuska Mountains Woodland Subsection	Colorado Plateau Semi-Desert	Navaho Canyonlands	313B	313	West
48342015020004	40382383010690	65	29.2	2223406010690	2011	83688	1	1	1	25.8	NA	1	1003467158290480	4	1	41903	0.601805	NA	NA	6508.9	0	1	1	Low tree cover/Private	313Db	10	Painted Desert Steppe Grassland	Colorado Plateau Semi-Desert	Painted Desert	313D	313	West
300879820489998	40382452010690	15	22	12097305010690	2011	84339	1	1	1	20.5	NA	1	1003467146290480	2	1	41903	0.83584	NA	NA	6761.88	0	1.00295	1.00295	High tree cover/Private	M313Ah	7.2	White Mountains Coniferous Forest	Arizona-New Mexico Mountains Semi-Desert - Open Woodland - Coniferous Forest - Alpine Meadow	White Mountains - San Francisco Peaks - Mongollon Rim	M313A	M313	West
48344896020004	40382445010690	122	21.6	2223514010690	2011	84917	1	1	1	21.1	NA	1	1003467152290480	3	1	41903	0.607883	NA	NA	6684.5	0	1	1	Low tree cover/Nonprivate	M313Ah	9.9	White Mountains Coniferous Forest	Arizona-New Mexico Mountains Semi-Desert - Open Woodland - Coniferous Forest - Alpine Meadow	White Mountains - San Francisco Peaks - Mongollon Rim	M313A	M313	West
48344897020004	40382445010690	122	21	2223515010690	2011	84917	1	1	1	20.3	NA	1	1003467152290480	3	1	41903	0.607883	NA	NA	6684.5	0	1	1	Low tree cover/Nonprivate	M313Ah	9.9	White Mountains Coniferous Forest	Arizona-New Mexico Mountains Semi-Desert - Open Woodland - Coniferous Forest - Alpine Meadow	White Mountains - San Francisco Peaks - Mongollon Rim	M313A	M313	West
48344898020004	40382445010690	122	24.9	2223516010690	2011	84917	1	1	1	24.2	NA	1	1003467152290480	3	1	41903	0.607883	NA	NA	6684.5	0	1	1	Low tree cover/Nonprivate	M313Ah	9.9	White Mountains Coniferous Forest	Arizona-New Mexico Mountains Semi-Desert - Open Woodland - Coniferous Forest - Alpine Meadow	White Mountains - San Francisco Peaks - Mongollon Rim	M313A	M313	West
48344900020004	40382445010690	114	21.9	2223518010690	2011	84917	1	1	1	21.2	NA	1	1003467152290480	3	1	41903	0.607883	NA	NA	6684.5	0	1	1	Low tree cover/Nonprivate	M313Ah	9.9	White Mountains Coniferous Forest	Arizona-New Mexico Mountains Semi-Desert - Open Woodland - Coniferous Forest - Alpine Meadow	White Mountains - San Francisco Peaks - Mongollon Rim	M313A	M313	West
48344902020004	40382445010690	122	20.6	2223520010690	2011	84917	1	1	1	20.5	NA	1	1003467152290480	3	1	41903	0.607883	NA	NA	6684.5	0	1	1	Low tree cover/Nonprivate	M313Ah	9.9	White Mountains Coniferous Forest	Arizona-New Mexico Mountains Semi-Desert - Open Woodland - Coniferous Forest - Alpine Meadow	White Mountains - San Francisco Peaks - Mongollon Rim	M313A	M313	West
48344916020004	40382445010690	122	26.6	2223534010690	2011	84917	1	1	1	26.2	NA	1	1003467152290480	3	1	41903	0.607883	NA	NA	6684.5	0	1	1	Low tree cover/Nonprivate	M313Ah	9.9	White Mountains Coniferous Forest	Arizona-New Mexico Mountains Semi-Desert - Open Woodland - Coniferous Forest - Alpine Meadow	White Mountains - San Francisco Peaks - Mongollon Rim	M313A	M313	West
48344921020004	40382445010690	122	28.7	2223539010690	2011	84917	1	1	1	28.2	NA	1	1003467152290480	3	1	41903	0.607883	NA	NA	6684.5	0	1	1	Low tree cover/Nonprivate	M313Ah	9.9	White Mountains Coniferous Forest	Arizona-New Mexico Mountains Semi-Desert - Open Woodland - Coniferous Forest - Alpine Meadow	White Mountains - San Francisco Peaks - Mongollon Rim	M313A	M313	West
300875945489998	40382453010690	63	22	12097399010690	2011	85132	1	1	1	21.9	NA	1	1003467158290480	4	1	41903	0.83584	NA	NA	6508.9	0	1	1	Low tree cover/Private	313Bo	7.2	San Mateo Mountains Woodlands Subsection	Colorado Plateau Semi-Desert	Navaho Canyonlands	313B	313	West
48343897020004	40382422010690	69	32.7	2223794010690	2011	87689	1	1	1	28.4	NA	1	1003467174290480	69	1	41903	0.56774	NA	NA	7140.85	0	1.00626	1.00607	Nontree/Private/Visit	313Ba	10.6	Chuska Mountains Woodland Subsection	Colorado Plateau Semi-Desert	Navaho Canyonlands	313B	313	West
48343899020004	40382422010690	69	21.5	2223796010690	2011	87689	1	1	1	21.1	NA	1	1003467174290480	69	1	41903	0.56774	NA	NA	7140.85	0	1.00626	1.00607	Nontree/Private/Visit	313Ba	10.6	Chuska Mountains Woodland Subsection	Colorado Plateau Semi-Desert	Navaho Canyonlands	313B	313	West
48341588020004	40382373010690	122	24.3	2223816010690	2011	87729	1	1	1	23.3	NA	1	1003467146290480	2	1	41903	0.595846	NA	NA	6761.88	0	1.00295	1.00295	High tree cover/Private	M313Ah	10.1	White Mountains Coniferous Forest	Arizona-New Mexico Mountains Semi-Desert - Open Woodland - Coniferous Forest - Alpine Meadow	White Mountains - San Francisco Peaks - Mongollon Rim	M313A	M313	West
48341603020004	40382373010690	122	21.7	2223832010690	2011	87729	2	1	1	20.5	NA	1	1003467146290480	2	1	41903	0.595846	NA	NA	6761.88	0	1.00295	1.00295	High tree cover/Private	M313Ah	10.1	White Mountains Coniferous Forest	Arizona-New Mexico Mountains Semi-Desert - Open Woodland - Coniferous Forest - Alpine Meadow	White Mountains - San Francisco Peaks - Mongollon Rim	M313A	M313	West
48341609020004	40382373010690	122	20.1	2223839010690	2011	87729	1	1	1	18.5	NA	1	1003467146290480	2	1	41903	0.595846	NA	NA	6761.88	0	1.00295	1.00295	High tree cover/Private	M313Ah	10.1	White Mountains Coniferous Forest	Arizona-New Mexico Mountains Semi-Desert - Open Woodland - Coniferous Forest - Alpine Meadow	White Mountains - San Francisco Peaks - Mongollon Rim	M313A	M313	West
48341611020004	40382373010690	122	22.1	2223841010690	2011	87729	1	1	1	21	NA	1	1003467146290480	2	1	41903	0.595846	NA	NA	6761.88	0	1.00295	1.00295	High tree cover/Private	M313Ah	10.1	White Mountains Coniferous Forest	Arizona-New Mexico Mountains Semi-Desert - Open Woodland - Coniferous Forest - Alpine Meadow	White Mountains - San Francisco Peaks - Mongollon Rim	M313A	M313	West
300876086489998	40382465010690	803	20.1	12097621010690	2011	88820	1	1	1	20.5	NA	1	1003467158290480	4	1	41903	0.847612	NA	NA	6508.9	0	1	1	Low tree cover/Private	313Cd	7.1	Mazatzal Mountains Woodland	Colorado Plateau Semi-Desert	Tonto Transition	313C	313	West
48344719020004	40382441010690	106	25.9	2224062010690	2011	89205	1	1	1	25.1	NA	1	1003467164290480	5	1	41903	0.595846	NA	NA	7165.7	0	1	1	Nontree/Nonprivate	M313Ag	10.1	White Mountains Woodland	Arizona-New Mexico Mountains Semi-Desert - Open Woodland - Coniferous Forest - Alpine Meadow	White Mountains - San Francisco Peaks - Mongollon Rim	M313A	M313	West
48344720020004	40382441010690	106	25.2	2224063010690	2011	89205	1	1	1	24.8	NA	1	1003467164290480	5	1	41903	0.595846	NA	NA	7165.7	0	1	1	Nontree/Nonprivate	M313Ag	10.1	White Mountains Woodland	Arizona-New Mexico Mountains Semi-Desert - Open Woodland - Coniferous Forest - Alpine Meadow	White Mountains - San Francisco Peaks - Mongollon Rim	M313A	M313	West
48344722020004	40382441010690	69	34.3	2224065010690	2011	89205	1	1	1	33.9	NA	1	1003467164290480	5	1	41903	0.595846	NA	NA	7165.7	0	1	1	Nontree/Nonprivate	M313Ag	10.1	White Mountains Woodland	Arizona-New Mexico Mountains Semi-Desert - Open Woodland - Coniferous Forest - Alpine Meadow	White Mountains - San Francisco Peaks - Mongollon Rim	M313A	M313	West
48343984020004	40382424010690	69	23	2224100010690	2011	89277	1	1	1	23.9	NA	1	1003467174290480	69	1	41903	0.578658	NA	NA	7140.85	0	1.00626	1.00607	Nontree/Private/Visit	313Db	10.4	Painted Desert Steppe Grassland	Colorado Plateau Semi-Desert	Painted Desert	313D	313	West
48343986020004	40382424010690	69	20.6	2224102010690	2011	89277	1	1	1	20.2	NA	1	1003467174290480	69	1	41903	0.578658	NA	NA	7140.85	0	1.00626	1.00607	Nontree/Private/Visit	313Db	10.4	Painted Desert Steppe Grassland	Colorado Plateau Semi-Desert	Painted Desert	313D	313	West
48343987020004	40382424010690	69	20.9	2224103010690	2011	89277	1	1	1	20.7	NA	1	1003467174290480	69	1	41903	0.578658	NA	NA	7140.85	0	1.00626	1.00607	Nontree/Private/Visit	313Db	10.4	Painted Desert Steppe Grassland	Colorado Plateau Semi-Desert	Painted Desert	313D	313	West
48341775020004	40382379010690	65	22.1	2224185010690	2011	89467	1	1	1	22.9	NA	1	1003467146290480	2	1	41903	0.590005	NA	NA	6761.88	0	1.00295	1.00295	High tree cover/Private	313Ba	10.2	Chuska Mountains Woodland Subsection	Colorado Plateau Semi-Desert	Navaho Canyonlands	313B	313	West
48342690020004	40382398010690	106	21.4	2224225010690	2011	89681	1	1	1	21.3	NA	1	1003467146290480	2	1	41903	0.607883	NA	NA	6761.88	0	1.00295	1.00295	High tree cover/Private	313Dc	9.9	Hopi Mesas Woodland	Colorado Plateau Semi-Desert	Painted Desert	313D	313	West
48342761020004	40382401010690	69	24.9	41713011010690	2011	89788	1	1	1	24.8	NA	1	1003467158290480	4	1	41903	0.607883	NA	NA	6508.9	0	1	1	Low tree cover/Private	313Dc	9.9	Hopi Mesas Woodland	Colorado Plateau Semi-Desert	Painted Desert	313D	313	West
48342133020004	40382385010690	69	22.8	2224331010690	2011	90030	1	1	1	25.4	NA	1	1003467146290480	2	1	41903	0.595846	NA	NA	6761.88	0	1.00295	1.00295	High tree cover/Private	313Ba	10.1	Chuska Mountains Woodland Subsection	Colorado Plateau Semi-Desert	Navaho Canyonlands	313B	313	West
48342140020004	40382385010690	69	27.8	2224338010690	2011	90030	1	1	1	29	NA	1	1003467146290480	2	1	41903	0.595846	NA	NA	6761.88	0	1.00295	1.00295	High tree cover/Private	313Ba	10.1	Chuska Mountains Woodland Subsection	Colorado Plateau Semi-Desert	Navaho Canyonlands	313B	313	West
48342156020004	40382385010690	69	24.5	2224354010690	2011	90030	1	1	1	24.3	NA	1	1003467146290480	2	1	41903	0.595846	NA	NA	6761.88	0	1.00295	1.00295	High tree cover/Private	313Ba	10.1	Chuska Mountains Woodland Subsection	Colorado Plateau Semi-Desert	Navaho Canyonlands	313B	313	West
48342157020004	40382385010690	69	21.3	2224355010690	2011	90030	1	1	1	21.4	NA	1	1003467146290480	2	1	41903	0.595846	NA	NA	6761.88	0	1.00295	1.00295	High tree cover/Private	313Ba	10.1	Chuska Mountains Woodland Subsection	Colorado Plateau Semi-Desert	Navaho Canyonlands	313B	313	West
48342158020004	40382385010690	69	20.9	2224356010690	2011	90030	1	1	1	20.9	NA	1	1003467146290480	2	1	41903	0.595846	NA	NA	6761.88	0	1.00295	1.00295	High tree cover/Private	313Ba	10.1	Chuska Mountains Woodland Subsection	Colorado Plateau Semi-Desert	Navaho Canyonlands	313B	313	West
48342161020004	40382385010690	69	20.6	2224359010690	2011	90030	1	1	1	20.6	NA	1	1003467146290480	2	1	41903	0.595846	NA	NA	6761.88	0	1.00295	1.00295	High tree cover/Private	313Ba	10.1	Chuska Mountains Woodland Subsection	Colorado Plateau Semi-Desert	Navaho Canyonlands	313B	313	West
48342165020004	40382385010690	69	23.4	2224363010690	2011	90030	1	1	1	23.3	NA	1	1003467146290480	2	1	41903	0.595846	NA	NA	6761.88	0	1.00295	1.00295	High tree cover/Private	313Ba	10.1	Chuska Mountains Woodland Subsection	Colorado Plateau Semi-Desert	Navaho Canyonlands	313B	313	West
48344812020004	40382443010690	122	19.8	2224457010690	2011	90353	1	1	2	20.6	NA	1	1003467152290480	3	1	41903	0.607883	0.607883	NA	6684.5	0	1	1	Low tree cover/Nonprivate	M313Ah	9.9	White Mountains Coniferous Forest	Arizona-New Mexico Mountains Semi-Desert - Open Woodland - Coniferous Forest - Alpine Meadow	White Mountains - San Francisco Peaks - Mongollon Rim	M313A	M313	West
48341934020004	40382382010690	106	26.1	2224586010690	2011	91319	1	1	1	25.7	NA	1	1003467146290480	2	1	41903	0.614086	NA	NA	6761.88	0	1.00295	1.00295	High tree cover/Private	313Ba	9.8	Chuska Mountains Woodland Subsection	Colorado Plateau Semi-Desert	Navaho Canyonlands	313B	313	West
48345066020004	40382450010690	202	22.9	2224644010690	2011	91674	1	1	1	21.7	NA	1	1003467140290480	1	1	41903	0.607883	NA	NA	5662.5	0	1	1	High tree cover/Nonprivate	M313Ah	9.9	White Mountains Coniferous Forest	Arizona-New Mexico Mountains Semi-Desert - Open Woodland - Coniferous Forest - Alpine Meadow	White Mountains - San Francisco Peaks - Mongollon Rim	M313A	M313	West
48343486020004	40382416010690	69	26.3	2224696010690	2011	91848	1	1	1	24.8	NA	1	1003467174290480	69	1	41903	0.607883	NA	NA	7140.85	0	1.00626	1.00607	Nontree/Private/Visit	313Bo	9.9	San Mateo Mountains Woodlands Subsection	Colorado Plateau Semi-Desert	Navaho Canyonlands	313B	313	West
48343489020004	40382416010690	69	27.6	2224699010690	2011	91848	1	1	1	25.6	NA	1	1003467174290480	69	1	41903	0.607883	NA	NA	7140.85	0	1.00626	1.00607	Nontree/Private/Visit	313Bo	9.9	San Mateo Mountains Woodlands Subsection	Colorado Plateau Semi-Desert	Navaho Canyonlands	313B	313	West
48343495020004	40382416010690	69	27	2224704010690	2011	91848	1	1	1	27	NA	1	1003467174290480	69	1	41903	0.607883	NA	NA	7140.85	0	1.00626	1.00607	Nontree/Private/Visit	313Bo	9.9	San Mateo Mountains Woodlands Subsection	Colorado Plateau Semi-Desert	Navaho Canyonlands	313B	313	West
48345683020004	40382464010690	202	22.3	2224765010690	2011	91993	1	1	1	21.7	NA	1	1003467152290480	3	1	41903	0.607883	NA	NA	6684.5	0	1	1	Low tree cover/Nonprivate	M313Ah	9.9	White Mountains Coniferous Forest	Arizona-New Mexico Mountains Semi-Desert - Open Woodland - Coniferous Forest - Alpine Meadow	White Mountains - San Francisco Peaks - Mongollon Rim	M313A	M313	West
48341281020004	40382359010690	65	22.2	2224824010690	2011	92161	1	1	1	23.2	NA	1	1003467158290480	4	1	41903	0.601805	NA	NA	6508.9	0	1	1	Low tree cover/Private	313Ba	10	Chuska Mountains Woodland Subsection	Colorado Plateau Semi-Desert	Navaho Canyonlands	313B	313	West
48341298020004	40382359010690	65	21.2	2224841010690	2011	92161	1	1	1	20.6	NA	1	1003467158290480	4	1	41903	0.601805	NA	NA	6508.9	0	1	1	Low tree cover/Private	313Ba	10	Chuska Mountains Woodland Subsection	Colorado Plateau Semi-Desert	Navaho Canyonlands	313B	313	West
48341303020004	40382359010690	65	22.9	2224846010690	2011	92161	1	1	1	22.6	NA	1	1003467158290480	4	1	41903	0.601805	NA	NA	6508.9	0	1	1	Low tree cover/Private	313Ba	10	Chuska Mountains Woodland Subsection	Colorado Plateau Semi-Desert	Navaho Canyonlands	313B	313	West
48350988020004	40382684010690	65	22.3	2225634010690	2011	80409	1	1	1	21.7	NA	1	1003467207290480	3	5	41903	0.607883	NA	NA	6352.56	0	1.00187	1.00187	Low tree cover/Nonprivate	M313Ak	9.9	Coconino Plateau Woodland	Arizona-New Mexico Mountains Semi-Desert - Open Woodland - Coniferous Forest - Alpine Meadow	White Mountains - San Francisco Peaks - Mongollon Rim	M313A	M313	West
48350995020004	40382684010690	65	30	2225641010690	2011	80409	1	1	1	29.9	NA	1	1003467207290480	3	5	41903	0.607883	NA	NA	6352.56	0	1.00187	1.00187	Low tree cover/Nonprivate	M313Ak	9.9	Coconino Plateau Woodland	Arizona-New Mexico Mountains Semi-Desert - Open Woodland - Coniferous Forest - Alpine Meadow	White Mountains - San Francisco Peaks - Mongollon Rim	M313A	M313	West
48350912020004	40382683010690	122	23.4	2225839010690	2011	80640	1	1	1	22.2	NA	1	1003467214290480	12	5	41903	0.595846	NA	NA	6428.77	0	1.00272	1.00272	High tree cover	M313Al	10.1	Coconino Plateau Coniferous Forest	Arizona-New Mexico Mountains Semi-Desert - Open Woodland - Coniferous Forest - Alpine Meadow	White Mountains - San Francisco Peaks - Mongollon Rim	M313A	M313	West
48347899020004	40382549010690	122	23.9	2225937010690	2011	80748	1	1	1	22.6	NA	1	1003467207290480	3	5	41903	0.601805	NA	NA	6352.56	0	1.00187	1.00187	Low tree cover/Nonprivate	313Ar	10	Kaibab Plateau Montane Conifer Forest	Colorado Plateau Semi-Desert	Grand Canyon	313A	313	West
48350149020004	40382666010690	69	27.6	2225966010690	2011	80790	1	1	1	27.5	NA	1	1003467207290480	3	5	41903	0.601805	NA	NA	6352.56	0	1.00187	1.00187	Low tree cover/Nonprivate	M313Ak	10	Coconino Plateau Woodland	Arizona-New Mexico Mountains Semi-Desert - Open Woodland - Coniferous Forest - Alpine Meadow	White Mountains - San Francisco Peaks - Mongollon Rim	M313A	M313	West
48353370020004	40382729010690	814	22.5	2226005010690	2011	81226	1	1	1	22.6	NA	1	1003467214290480	12	5	41903	0.584276	NA	NA	6428.77	0	1.00272	1.00272	High tree cover	M313Af	10.3	White Mountains Scarp Woodland-Coniferous Forest	Arizona-New Mexico Mountains Semi-Desert - Open Woodland - Coniferous Forest - Alpine Meadow	White Mountains - San Francisco Peaks - Mongollon Rim	M313A	M313	West
48353371020004	40382729010690	202	30.8	2226006010690	2011	81226	1	1	2	31.1	NA	1	1003467214290480	12	5	41903	0.584276	0.584276	NA	6428.77	0	1.00272	1.00272	High tree cover	M313Af	10.3	White Mountains Scarp Woodland-Coniferous Forest	Arizona-New Mexico Mountains Semi-Desert - Open Woodland - Coniferous Forest - Alpine Meadow	White Mountains - San Francisco Peaks - Mongollon Rim	M313A	M313	West
48353377020004	40382729010690	814	26.1	2226012010690	2011	81226	1	1	1	24.5	NA	1	1003467214290480	12	5	41903	0.584276	NA	NA	6428.77	0	1.00272	1.00272	High tree cover	M313Af	10.3	White Mountains Scarp Woodland-Coniferous Forest	Arizona-New Mexico Mountains Semi-Desert - Open Woodland - Coniferous Forest - Alpine Meadow	White Mountains - San Francisco Peaks - Mongollon Rim	M313A	M313	West
48353385020004	40382729010690	814	23.3	2226020010690	2011	81226	1	1	1	22.3	NA	1	1003467214290480	12	5	41903	0.584276	NA	NA	6428.77	0	1.00272	1.00272	High tree cover	M313Af	10.3	White Mountains Scarp Woodland-Coniferous Forest	Arizona-New Mexico Mountains Semi-Desert - Open Woodland - Coniferous Forest - Alpine Meadow	White Mountains - San Francisco Peaks - Mongollon Rim	M313A	M313	West
48353414020004	40382729010690	202	20.5	2226047010690	2011	81226	1	1	1	18.5	NA	1	1003467214290480	12	5	41903	0.584276	NA	NA	6428.77	0	1.00272	1.00272	High tree cover	M313Af	10.3	White Mountains Scarp Woodland-Coniferous Forest	Arizona-New Mexico Mountains Semi-Desert - Open Woodland - Coniferous Forest - Alpine Meadow	White Mountains - San Francisco Peaks - Mongollon Rim	M313A	M313	West
48353416020004	40382729010690	122	20.3	2226049010690	2011	81226	1	1	1	18.4	NA	1	1003467214290480	12	5	41903	0.584276	NA	NA	6428.77	0	1.00272	1.00272	High tree cover	M313Af	10.3	White Mountains Scarp Woodland-Coniferous Forest	Arizona-New Mexico Mountains Semi-Desert - Open Woodland - Coniferous Forest - Alpine Meadow	White Mountains - San Francisco Peaks - Mongollon Rim	M313A	M313	West
48353418020004	40382729010690	122	21.5	2226051010690	2011	81226	1	1	1	18.8	NA	1	1003467214290480	12	5	41903	0.584276	NA	NA	6428.77	0	1.00272	1.00272	High tree cover	M313Af	10.3	White Mountains Scarp Woodland-Coniferous Forest	Arizona-New Mexico Mountains Semi-Desert - Open Woodland - Coniferous Forest - Alpine Meadow	White Mountains - San Francisco Peaks - Mongollon Rim	M313A	M313	West
48350516020004	40382674010690	106	21.2	2226123010690	2011	81299	1	1	2	21.5	NA	1	1003467236290480	59	5	41903	0.614086	0.614086	NA	7406.68	0	1.00541	1.00541	Nontree/Nonprivate/Visit	M313Ak	9.8	Coconino Plateau Woodland	Arizona-New Mexico Mountains Semi-Desert - Open Woodland - Coniferous Forest - Alpine Meadow	White Mountains - San Francisco Peaks - Mongollon Rim	M313A	M313	West
48349888020004	40382658010690	69	21	2226205010690	2011	81694	1	1	1	20.5	NA	1	1003467207290480	3	5	41903	0.578658	NA	NA	6352.56	0	1.00187	1.00187	Low tree cover/Nonprivate	M313Ak	10.4	Coconino Plateau Woodland	Arizona-New Mexico Mountains Semi-Desert - Open Woodland - Coniferous Forest - Alpine Meadow	White Mountains - San Francisco Peaks - Mongollon Rim	M313A	M313	West
48350213020004	40382668010690	122	26.4	2226352010690	2011	82329	1	1	1	25.2	NA	1	1003467207290480	3	5	41903	0.607883	NA	NA	6352.56	0	1.00187	1.00187	Low tree cover/Nonprivate	M313Al	9.9	Coconino Plateau Coniferous Forest	Arizona-New Mexico Mountains Semi-Desert - Open Woodland - Coniferous Forest - Alpine Meadow	White Mountains - San Francisco Peaks - Mongollon Rim	M313A	M313	West
48351405020004	40382695010690	63	20.7	2226383010690	2011	82570	1	2	1	18.3	NA	1	1003467207290480	3	5	41903	0.607883	NA	NA	6352.56	0	1.00187	1.00187	Low tree cover/Nonprivate	M313Al	9.9	Coconino Plateau Coniferous Forest	Arizona-New Mexico Mountains Semi-Desert - Open Woodland - Coniferous Forest - Alpine Meadow	White Mountains - San Francisco Peaks - Mongollon Rim	M313A	M313	West
48349966020004	40382659010690	122	21.5	2226411010690	2011	82783	1	1	1	21.1	NA	1	1003467207290480	3	5	41903	0.590005	NA	NA	6352.56	0	1.00187	1.00187	Low tree cover/Nonprivate	M313Ak	10.2	Coconino Plateau Woodland	Arizona-New Mexico Mountains Semi-Desert - Open Woodland - Coniferous Forest - Alpine Meadow	White Mountains - San Francisco Peaks - Mongollon Rim	M313A	M313	West
48349967020004	40382659010690	122	23.9	2226412010690	2011	82783	1	1	1	23.7	NA	1	1003467207290480	3	5	41903	0.590005	NA	NA	6352.56	0	1.00187	1.00187	Low tree cover/Nonprivate	M313Ak	10.2	Coconino Plateau Woodland	Arizona-New Mexico Mountains Semi-Desert - Open Woodland - Coniferous Forest - Alpine Meadow	White Mountains - San Francisco Peaks - Mongollon Rim	M313A	M313	West
48353131020004	40382723010690	122	20.9	2226444010690	2011	82811	1	1	1	20.7	NA	1	1003467214290480	12	5	41903	0.601805	NA	NA	6428.77	0	1.00272	1.00272	High tree cover	M313Al	10	Coconino Plateau Coniferous Forest	Arizona-New Mexico Mountains Semi-Desert - Open Woodland - Coniferous Forest - Alpine Meadow	White Mountains - San Francisco Peaks - Mongollon Rim	M313A	M313	West
48353145020004	40382723010690	122	23.1	2226459010690	2011	82811	1	1	1	22.7	NA	1	1003467214290480	12	5	41903	0.601805	NA	NA	6428.77	0	1.00272	1.00272	High tree cover	M313Al	10	Coconino Plateau Coniferous Forest	Arizona-New Mexico Mountains Semi-Desert - Open Woodland - Coniferous Forest - Alpine Meadow	White Mountains - San Francisco Peaks - Mongollon Rim	M313A	M313	West
48353158020004	40382723010690	122	NA	2226473010690	2011	82811	1	1	2	22.4	NA	1	1003467214290480	12	5	41903	0.601805	0.601805	NA	6428.77	0	1.00272	1.00272	High tree cover	M313Al	10	Coconino Plateau Coniferous Forest	Arizona-New Mexico Mountains Semi-Desert - Open Woodland - Coniferous Forest - Alpine Meadow	White Mountains - San Francisco Peaks - Mongollon Rim	M313A	M313	West
48353018020004	40382722010690	65	21.9	2226496010690	2011	82947	1	1	1	21.4	NA	1	1003467207290480	3	5	41903	0.573147	NA	NA	6352.56	0	1.00187	1.00187	Low tree cover/Nonprivate	322Ax	10.5	Aquarius Mountains Woodland	American Semi-Desert and Desert	Mojave Desert	322A	322	West
48353027020004	40382722010690	65	24.4	2226505010690	2011	82947	1	1	1	25.2	NA	1	1003467207290480	3	5	41903	0.573147	NA	NA	6352.56	0	1.00187	1.00187	Low tree cover/Nonprivate	322Ax	10.5	Aquarius Mountains Woodland	American Semi-Desert and Desert	Mojave Desert	322A	322	West
48353036020004	40382722010690	65	24	2226514010690	2011	82947	1	1	1	23.9	NA	1	1003467207290480	3	5	41903	0.573147	NA	NA	6352.56	0	1.00187	1.00187	Low tree cover/Nonprivate	322Ax	10.5	Aquarius Mountains Woodland	American Semi-Desert and Desert	Mojave Desert	322A	322	West
48353037020004	40382722010690	65	22.8	2226515010690	2011	82947	1	1	1	22.8	NA	1	1003467207290480	3	5	41903	0.573147	NA	NA	6352.56	0	1.00187	1.00187	Low tree cover/Nonprivate	322Ax	10.5	Aquarius Mountains Woodland	American Semi-Desert and Desert	Mojave Desert	322A	322	West
48349762020004	40382656010690	65	32.2	2226615010690	2011	83156	1	1	1	31.8	NA	1	1003467211290480	4	5	41903	0.601805	NA	NA	7440.02	0	1.00253	1.00253	Low tree cover/Private	322Ax	10	Aquarius Mountains Woodland	American Semi-Desert and Desert	Mojave Desert	322A	322	West
48349555020004	40382652010690	65	22.1	2226633010690	2011	83259	1	1	1	21.5	NA	1	1003467207290480	3	5	41903	0.590005	NA	NA	6352.56	0	1.00187	1.00187	Low tree cover/Nonprivate	322Ax	10.2	Aquarius Mountains Woodland	American Semi-Desert and Desert	Mojave Desert	322A	322	West
48349562020004	40382652010690	65	24	2226638010690	2011	83259	2	2	1	23.7	NA	1	1003467207290480	3	5	41903	0.590005	NA	NA	6352.56	0	1.00187	1.00187	Low tree cover/Nonprivate	322Ax	10.2	Aquarius Mountains Woodland	American Semi-Desert and Desert	Mojave Desert	322A	322	West
48353211020004	40382726010690	63	29.6	2226656010690	2011	83283	1	1	1	30.1	NA	1	1003467207290480	3	5	41903	0.590005	NA	NA	6352.56	0	1.00187	1.00187	Low tree cover/Nonprivate	M313Ak	10.2	Coconino Plateau Woodland	Arizona-New Mexico Mountains Semi-Desert - Open Woodland - Coniferous Forest - Alpine Meadow	White Mountains - San Francisco Peaks - Mongollon Rim	M313A	M313	West
48349082020004	40382623010690	65	23.1	2226679010690	2011	83367	1	1	1	23.1	NA	1	1003467207290480	3	5	41903	0.601805	NA	NA	6352.56	0	1.00187	1.00187	Low tree cover/Nonprivate	313De	10	Kaibab Woodland	Colorado Plateau Semi-Desert	Painted Desert	313D	313	West
48351780020004	40382701010690	63	21.6	2226897010690	2011	83886	1	1	1	21	NA	1	1003467207290480	3	5	41903	0.620417	NA	NA	6352.56	0	1.00187	1.00187	Low tree cover/Nonprivate	M313Al	9.7	Coconino Plateau Coniferous Forest	Arizona-New Mexico Mountains Semi-Desert - Open Woodland - Coniferous Forest - Alpine Meadow	White Mountains - San Francisco Peaks - Mongollon Rim	M313A	M313	West
48352640020004	40382713010690	65	22	2226959010690	2011	84183	1	1	1	21.8	NA	1	1003467236290480	59	5	41903	0.595846	NA	NA	7406.68	0	1.00541	1.00541	Nontree/Nonprivate/Visit	313Ar	10.1	Kaibab Plateau Montane Conifer Forest	Colorado Plateau Semi-Desert	Grand Canyon	313A	313	West
48349805020004	40382657010690	65	25.8	2226992010690	2011	84291	1	1	2	25.2	NA	1	1003467207290480	3	5	41903	0.573147	0.573147	NA	6352.56	0	1.00187	1.00187	Low tree cover/Nonprivate	322Ax	10.5	Aquarius Mountains Woodland	American Semi-Desert and Desert	Mojave Desert	322A	322	West
48349814020004	40382657010690	65	22.9	2226999010690	2011	84291	1	1	1	21.4	NA	1	1003467207290480	3	5	41903	0.573147	NA	NA	6352.56	0	1.00187	1.00187	Low tree cover/Nonprivate	322Ax	10.5	Aquarius Mountains Woodland	American Semi-Desert and Desert	Mojave Desert	322A	322	West
48350440020004	40382673010690	65	22.4	2227035010690	2011	84374	1	1	1	22.2	NA	1	1003467207290480	3	5	41903	0.595846	NA	NA	6352.56	0	1.00187	1.00187	Low tree cover/Nonprivate	M313Al	10.1	Coconino Plateau Coniferous Forest	Arizona-New Mexico Mountains Semi-Desert - Open Woodland - Coniferous Forest - Alpine Meadow	White Mountains - San Francisco Peaks - Mongollon Rim	M313A	M313	West
48353720020004	40382740010690	65	20.6	2227069010690	2011	84512	1	1	1	20.4	NA	1	1003467211290480	4	5	41903	0.708005	NA	NA	7440.02	0	1.00253	1.00253	Low tree cover/Private	322Ax	8.5	Aquarius Mountains Woodland	American Semi-Desert and Desert	Mojave Desert	322A	322	West
48353725020004	40382740010690	65	31.3	2227074010690	2011	84512	1	1	1	30.5	NA	1	1003467211290480	4	5	41903	0.708005	NA	NA	7440.02	0	1.00253	1.00253	Low tree cover/Private	322Ax	8.5	Aquarius Mountains Woodland	American Semi-Desert and Desert	Mojave Desert	322A	322	West
48353735020004	40382740010690	65	23.1	2227083010690	2011	84512	1	1	1	22.5	NA	1	1003467211290480	4	5	41903	0.708005	NA	NA	7440.02	0	1.00253	1.00253	Low tree cover/Private	322Ax	8.5	Aquarius Mountains Woodland	American Semi-Desert and Desert	Mojave Desert	322A	322	West
48351602020004	40382698010690	814	21.5	2227117010690	2011	84871	1	1	1	20.5	NA	1	1003467207290480	3	5	41903	0.614086	NA	NA	6352.56	0	1.00187	1.00187	Low tree cover/Nonprivate	M313Al	9.8	Coconino Plateau Coniferous Forest	Arizona-New Mexico Mountains Semi-Desert - Open Woodland - Coniferous Forest - Alpine Meadow	White Mountains - San Francisco Peaks - Mongollon Rim	M313A	M313	West
48351612020004	40382698010690	122	23.7	2227125010690	2011	84871	1	1	1	23.6	NA	1	1003467207290480	3	5	41903	0.614086	NA	NA	6352.56	0	1.00187	1.00187	Low tree cover/Nonprivate	M313Al	9.8	Coconino Plateau Coniferous Forest	Arizona-New Mexico Mountains Semi-Desert - Open Woodland - Coniferous Forest - Alpine Meadow	White Mountains - San Francisco Peaks - Mongollon Rim	M313A	M313	West
48352823020004	40382718010690	122	23.6	2227200010690	2011	85159	1	1	1	22.5	NA	1	1003467207290480	3	5	41903	0.590005	NA	NA	6352.56	0	1.00187	1.00187	Low tree cover/Nonprivate	313Df	10.2	Kaibab Coniferous Forest	Colorado Plateau Semi-Desert	Painted Desert	313D	313	West
48350257020004	40382671010690	63	32	2227242010690	2011	85332	1	1	1	32.2	NA	1	1003467207290480	3	5	41903	0.607883	NA	NA	6352.56	0	1.00187	1.00187	Low tree cover/Nonprivate	M313Ak	9.9	Coconino Plateau Woodland	Arizona-New Mexico Mountains Semi-Desert - Open Woodland - Coniferous Forest - Alpine Meadow	White Mountains - San Francisco Peaks - Mongollon Rim	M313A	M313	West
48350272020004	40382671010690	63	23.4	2227254010690	2011	85332	1	1	1	22.2	NA	1	1003467207290480	3	5	41903	0.607883	NA	NA	6352.56	0	1.00187	1.00187	Low tree cover/Nonprivate	M313Ak	9.9	Coconino Plateau Woodland	Arizona-New Mexico Mountains Semi-Desert - Open Woodland - Coniferous Forest - Alpine Meadow	White Mountains - San Francisco Peaks - Mongollon Rim	M313A	M313	West
48352458020004	40382710010690	65	20.9	2227292010690	2011	85572	1	1	1	20.7	NA	1	1003467207290480	3	5	41903	0.595846	NA	NA	6352.56	0	1.00187	1.00187	Low tree cover/Nonprivate	313Ah	10.1	Shinarump Steppe	Colorado Plateau Semi-Desert	Grand Canyon	313A	313	West
48352465020004	40382710010690	65	23.4	2227299010690	2011	85572	1	1	1	22.8	NA	1	1003467207290480	3	5	41903	0.595846	NA	NA	6352.56	0	1.00187	1.00187	Low tree cover/Nonprivate	313Ah	10.1	Shinarump Steppe	Colorado Plateau Semi-Desert	Grand Canyon	313A	313	West
48352469020004	40382710010690	65	27	2227303010690	2011	85572	1	1	1	26.4	NA	1	1003467207290480	3	5	41903	0.595846	NA	NA	6352.56	0	1.00187	1.00187	Low tree cover/Nonprivate	313Ah	10.1	Shinarump Steppe	Colorado Plateau Semi-Desert	Grand Canyon	313A	313	West
48352582020004	40382712010690	122	25.2	2227366010690	2011	85802	1	1	1	24.9	NA	1	1003467207290480	3	5	41903	0.595846	NA	NA	6352.56	0	1.00187	1.00187	Low tree cover/Nonprivate	313Ar	10.1	Kaibab Plateau Montane Conifer Forest	Colorado Plateau Semi-Desert	Grand Canyon	313A	313	West
48352588020004	40382712010690	15	24.8	2227372010690	2011	85802	1	1	2	24.7	NA	1	1003467207290480	3	5	41903	0.595846	0.595846	NA	6352.56	0	1.00187	1.00187	Low tree cover/Nonprivate	313Ar	10.1	Kaibab Plateau Montane Conifer Forest	Colorado Plateau Semi-Desert	Grand Canyon	313A	313	West
48352594020004	40382712010690	122	21.9	2227378010690	2011	85802	1	1	1	20.9	NA	1	1003467207290480	3	5	41903	0.595846	NA	NA	6352.56	0	1.00187	1.00187	Low tree cover/Nonprivate	313Ar	10.1	Kaibab Plateau Montane Conifer Forest	Colorado Plateau Semi-Desert	Grand Canyon	313A	313	West
48352595020004	40382712010690	122	20.7	2227379010690	2011	85802	1	1	1	20.1	NA	1	1003467207290480	3	5	41903	0.595846	NA	NA	6352.56	0	1.00187	1.00187	Low tree cover/Nonprivate	313Ar	10.1	Kaibab Plateau Montane Conifer Forest	Colorado Plateau Semi-Desert	Grand Canyon	313A	313	West
48348044020004	40382558010690	122	24.3	2227470010690	2011	86068	1	1	2	25.6	NA	1	1003467236290480	59	5	41903	0.614086	0.614086	NA	7406.68	0	1.00541	1.00541	Nontree/Nonprivate/Visit	313As	9.8	Kaibab Plateau Spruce-Fir Forest	Colorado Plateau Semi-Desert	Grand Canyon	313A	313	West
48348047020004	40382558010690	122	18.3	2227473010690	2011	86068	1	1	2	21.1	NA	1	1003467236290480	59	5	41903	0.614086	0.614086	NA	7406.68	0	1.00541	1.00541	Nontree/Nonprivate/Visit	313As	9.8	Kaibab Plateau Spruce-Fir Forest	Colorado Plateau Semi-Desert	Grand Canyon	313A	313	West
48351842020004	40382702010690	814	30.3	2227538010690	2011	86308	1	1	1	30.2	NA	1	1003467207290480	3	5	41903	0.607883	NA	NA	6352.56	0	1.00187	1.00187	Low tree cover/Nonprivate	M313Af	9.9	White Mountains Scarp Woodland-Coniferous Forest	Arizona-New Mexico Mountains Semi-Desert - Open Woodland - Coniferous Forest - Alpine Meadow	White Mountains - San Francisco Peaks - Mongollon Rim	M313A	M313	West
48351869020004	40382702010690	122	22.1	2227565010690	2011	86308	1	1	1	22	NA	1	1003467207290480	3	5	41903	0.607883	NA	NA	6352.56	0	1.00187	1.00187	Low tree cover/Nonprivate	M313Af	9.9	White Mountains Scarp Woodland-Coniferous Forest	Arizona-New Mexico Mountains Semi-Desert - Open Woodland - Coniferous Forest - Alpine Meadow	White Mountains - San Francisco Peaks - Mongollon Rim	M313A	M313	West
48351949020004	40382703010690	122	23	2227673010690	2011	86870	1	1	1	22.9	NA	1	1003467207290480	3	5	41903	0.601805	NA	NA	6352.56	0	1.00187	1.00187	Low tree cover/Nonprivate	M313Al	10	Coconino Plateau Coniferous Forest	Arizona-New Mexico Mountains Semi-Desert - Open Woodland - Coniferous Forest - Alpine Meadow	White Mountains - San Francisco Peaks - Mongollon Rim	M313A	M313	West
48351963020004	40382703010690	814	27.8	2227682010690	2011	86870	1	1	1	26.4	NA	1	1003467207290480	3	5	41903	0.601805	NA	NA	6352.56	0	1.00187	1.00187	Low tree cover/Nonprivate	M313Al	10	Coconino Plateau Coniferous Forest	Arizona-New Mexico Mountains Semi-Desert - Open Woodland - Coniferous Forest - Alpine Meadow	White Mountains - San Francisco Peaks - Mongollon Rim	M313A	M313	West
48353836020004	40382741010690	122	20.2	2227715010690	2011	87129	1	1	1	19.9	NA	1	1003467211290480	4	5	41903	0.708005	NA	NA	7440.02	0	1.00253	1.00253	Low tree cover/Private	M313Al	8.5	Coconino Plateau Coniferous Forest	Arizona-New Mexico Mountains Semi-Desert - Open Woodland - Coniferous Forest - Alpine Meadow	White Mountains - San Francisco Peaks - Mongollon Rim	M313A	M313	West
48351173020004	40382690010690	65	26.4	2227834010690	2011	87297	1	1	1	25.7	NA	1	1003467207290480	3	5	41903	0.595846	NA	NA	6352.56	0	1.00187	1.00187	Low tree cover/Nonprivate	M313Ak	10.1	Coconino Plateau Woodland	Arizona-New Mexico Mountains Semi-Desert - Open Woodland - Coniferous Forest - Alpine Meadow	White Mountains - San Francisco Peaks - Mongollon Rim	M313A	M313	West
48350765020004	40382679010690	63	21.7	2227903010690	2011	87882	1	1	1	21.5	NA	1	1003467207290480	3	5	41903	0.607883	NA	NA	6352.56	0	1.00187	1.00187	Low tree cover/Nonprivate	M313Al	9.9	Coconino Plateau Coniferous Forest	Arizona-New Mexico Mountains Semi-Desert - Open Woodland - Coniferous Forest - Alpine Meadow	White Mountains - San Francisco Peaks - Mongollon Rim	M313A	M313	West
48352192020004	40382705010690	122	21.6	2227997010690	2011	87964	1	1	1	20.8	NA	1	1003467214290480	12	5	41903	0.601805	NA	NA	6428.77	0	1.00272	1.00272	High tree cover	M313Al	10	Coconino Plateau Coniferous Forest	Arizona-New Mexico Mountains Semi-Desert - Open Woodland - Coniferous Forest - Alpine Meadow	White Mountains - San Francisco Peaks - Mongollon Rim	M313A	M313	West
48352196020004	40382705010690	122	34.6	2228001010690	2011	87964	1	1	1	33.8	NA	1	1003467214290480	12	5	41903	0.601805	NA	NA	6428.77	0	1.00272	1.00272	High tree cover	M313Al	10	Coconino Plateau Coniferous Forest	Arizona-New Mexico Mountains Semi-Desert - Open Woodland - Coniferous Forest - Alpine Meadow	White Mountains - San Francisco Peaks - Mongollon Rim	M313A	M313	West
48352214020004	40382705010690	122	23.2	2228016010690	2011	87964	1	1	1	22.6	NA	1	1003467214290480	12	5	41903	0.601805	NA	NA	6428.77	0	1.00272	1.00272	High tree cover	M313Al	10	Coconino Plateau Coniferous Forest	Arizona-New Mexico Mountains Semi-Desert - Open Woodland - Coniferous Forest - Alpine Meadow	White Mountains - San Francisco Peaks - Mongollon Rim	M313A	M313	West
48352784020004	40382717010690	65	23	2228065010690	2011	87989	1	1	1	22.7	NA	1	1003467207290480	3	5	41903	0.590005	NA	NA	6352.56	0	1.00187	1.00187	Low tree cover/Nonprivate	313De	10.2	Kaibab Woodland	Colorado Plateau Semi-Desert	Painted Desert	313D	313	West
48351095020004	40382689010690	63	28	2228148010690	2011	88432	1	1	1	28.1	NA	1	1003467236290480	59	5	41903	0.584276	NA	NA	7406.68	0	1.00541	1.00541	Nontree/Nonprivate/Visit	M313Al	10.3	Coconino Plateau Coniferous Forest	Arizona-New Mexico Mountains Semi-Desert - Open Woodland - Coniferous Forest - Alpine Meadow	White Mountains - San Francisco Peaks - Mongollon Rim	M313A	M313	West
48351097020004	40382689010690	63	20.6	2228150010690	2011	88432	1	1	1	20.9	NA	1	1003467236290480	59	5	41903	0.584276	NA	NA	7406.68	0	1.00541	1.00541	Nontree/Nonprivate/Visit	M313Al	10.3	Coconino Plateau Coniferous Forest	Arizona-New Mexico Mountains Semi-Desert - Open Woodland - Coniferous Forest - Alpine Meadow	White Mountains - San Francisco Peaks - Mongollon Rim	M313A	M313	West
48352889020004	40382719010690	65	20.7	2228242010690	2011	88762	1	1	1	20.6	NA	1	1003467248290480	69	5	41903	0.620417	NA	NA	7408.6	0	1.00353	1.0039	Nontree/Private/Visit	313De	9.7	Kaibab Woodland	Colorado Plateau Semi-Desert	Painted Desert	313D	313	West
48347630020004	40382536010690	65	21.3	2228278010690	2011	89302	1	1	1	21	NA	1	1003467236290480	59	5	41903	0.595846	NA	NA	7406.68	0	1.00541	1.00541	Nontree/Nonprivate/Visit	313Ah	10.1	Shinarump Steppe	Colorado Plateau Semi-Desert	Grand Canyon	313A	313	West
48347633020004	40382536010690	65	25.9	2228281010690	2011	89302	1	1	1	25.1	NA	1	1003467236290480	59	5	41903	0.595846	NA	NA	7406.68	0	1.00541	1.00541	Nontree/Nonprivate/Visit	313Ah	10.1	Shinarump Steppe	Colorado Plateau Semi-Desert	Grand Canyon	313A	313	West
48352956020004	40382721010690	65	27.6	2228306010690	2011	89303	1	1	1	27.2	NA	1	1003467211290480	4	5	41903	0.614086	NA	NA	7440.02	0	1.00253	1.00253	Low tree cover/Private	322Ax	9.8	Aquarius Mountains Woodland	American Semi-Desert and Desert	Mojave Desert	322A	322	West
48350562020004	40382677010690	814	29.8	2228323010690	2011	89474	1	1	1	29.5	NA	1	1003467207290480	3	5	41903	0.601805	NA	NA	6352.56	0	1.00187	1.00187	Low tree cover/Nonprivate	M313Ak	10	Coconino Plateau Woodland	Arizona-New Mexico Mountains Semi-Desert - Open Woodland - Coniferous Forest - Alpine Meadow	White Mountains - San Francisco Peaks - Mongollon Rim	M313A	M313	West
48350563020004	40382677010690	814	26.6	2228324010690	2011	89474	1	1	1	26.7	NA	1	1003467207290480	3	5	41903	0.601805	NA	NA	6352.56	0	1.00187	1.00187	Low tree cover/Nonprivate	M313Ak	10	Coconino Plateau Woodland	Arizona-New Mexico Mountains Semi-Desert - Open Woodland - Coniferous Forest - Alpine Meadow	White Mountains - San Francisco Peaks - Mongollon Rim	M313A	M313	West
48350604020004	40382677010690	122	20.2	2228364010690	2011	89474	1	1	1	18.9	NA	1	1003467207290480	3	5	41903	0.601805	NA	NA	6352.56	0	1.00187	1.00187	Low tree cover/Nonprivate	M313Ak	10	Coconino Plateau Woodland	Arizona-New Mexico Mountains Semi-Desert - Open Woodland - Coniferous Forest - Alpine Meadow	White Mountains - San Francisco Peaks - Mongollon Rim	M313A	M313	West
48349247020004	40382636010690	65	27.9	2228388010690	2011	89565	1	1	1	27.5	NA	1	1003467207290480	3	5	41903	0.584276	NA	NA	6352.56	0	1.00187	1.00187	Low tree cover/Nonprivate	322Ax	10.3	Aquarius Mountains Woodland	American Semi-Desert and Desert	Mojave Desert	322A	322	West
48349253020004	40382636010690	65	20.4	2228392010690	2011	89565	1	1	1	20.2	NA	1	1003467207290480	3	5	41903	0.584276	NA	NA	6352.56	0	1.00187	1.00187	Low tree cover/Nonprivate	322Ax	10.3	Aquarius Mountains Woodland	American Semi-Desert and Desert	Mojave Desert	322A	322	West
48349267020004	40382636010690	65	32	2228406010690	2011	89565	1	1	1	30.2	NA	1	1003467207290480	3	5	41903	0.584276	NA	NA	6352.56	0	1.00187	1.00187	Low tree cover/Nonprivate	322Ax	10.3	Aquarius Mountains Woodland	American Semi-Desert and Desert	Mojave Desert	322A	322	West
48349270020004	40382636010690	65	24.7	2228409010690	2011	89565	1	1	1	24.6	NA	1	1003467207290480	3	5	41903	0.584276	NA	NA	6352.56	0	1.00187	1.00187	Low tree cover/Nonprivate	322Ax	10.3	Aquarius Mountains Woodland	American Semi-Desert and Desert	Mojave Desert	322A	322	West
48349281020004	40382636010690	65	20.2	2228420010690	2011	89565	1	1	1	20.3	NA	1	1003467207290480	3	5	41903	0.584276	NA	NA	6352.56	0	1.00187	1.00187	Low tree cover/Nonprivate	322Ax	10.3	Aquarius Mountains Woodland	American Semi-Desert and Desert	Mojave Desert	322A	322	West
48349411020004	40382645010690	65	21.6	2228518010690	2011	90187	1	1	1	21.8	NA	1	1003467207290480	3	5	41903	0.601805	NA	NA	6352.56	0	1.00187	1.00187	Low tree cover/Nonprivate	M313Ak	10	Coconino Plateau Woodland	Arizona-New Mexico Mountains Semi-Desert - Open Woodland - Coniferous Forest - Alpine Meadow	White Mountains - San Francisco Peaks - Mongollon Rim	M313A	M313	West
48349413020004	40382645010690	65	25.4	2228520010690	2011	90187	1	1	1	25.4	NA	1	1003467207290480	3	5	41903	0.601805	NA	NA	6352.56	0	1.00187	1.00187	Low tree cover/Nonprivate	M313Ak	10	Coconino Plateau Woodland	Arizona-New Mexico Mountains Semi-Desert - Open Woodland - Coniferous Forest - Alpine Meadow	White Mountains - San Francisco Peaks - Mongollon Rim	M313A	M313	West
48349420020004	40382645010690	65	26.4	2228527010690	2011	90187	1	1	1	26.3	NA	1	1003467207290480	3	5	41903	0.601805	NA	NA	6352.56	0	1.00187	1.00187	Low tree cover/Nonprivate	M313Ak	10	Coconino Plateau Woodland	Arizona-New Mexico Mountains Semi-Desert - Open Woodland - Coniferous Forest - Alpine Meadow	White Mountains - San Francisco Peaks - Mongollon Rim	M313A	M313	West
48348421020004	40382573010690	15	25.2	2228694010690	2011	90568	1	1	1	25.2	NA	1	1003467214290480	12	5	41903	0.607883	NA	NA	6428.77	0	1.00272	1.00272	High tree cover	313As	9.9	Kaibab Plateau Spruce-Fir Forest	Colorado Plateau Semi-Desert	Grand Canyon	313A	313	West
48348454020004	40382573010690	122	33.5	2228726010690	2011	90568	1	1	1	32.6	NA	1	1003467214290480	12	5	41903	0.607883	NA	NA	6428.77	0	1.00272	1.00272	High tree cover	313As	9.9	Kaibab Plateau Spruce-Fir Forest	Colorado Plateau Semi-Desert	Grand Canyon	313A	313	West
48347736020004	40382546010690	65	24	2228804010690	2011	91019	1	1	1	25.4	NA	1	1003467207290480	3	5	41903	0.614086	NA	NA	6352.56	0	1.00187	1.00187	Low tree cover/Nonprivate	313Ar	9.8	Kaibab Plateau Montane Conifer Forest	Colorado Plateau Semi-Desert	Grand Canyon	313A	313	West
48347741020004	40382546010690	65	22.4	2228809010690	2011	91019	1	1	1	22	NA	1	1003467207290480	3	5	41903	0.614086	NA	NA	6352.56	0	1.00187	1.00187	Low tree cover/Nonprivate	313Ar	9.8	Kaibab Plateau Montane Conifer Forest	Colorado Plateau Semi-Desert	Grand Canyon	313A	313	West
48347745020004	40382546010690	65	38.4	2228813010690	2011	91019	1	1	1	37.8	NA	1	1003467207290480	3	5	41903	0.614086	NA	NA	6352.56	0	1.00187	1.00187	Low tree cover/Nonprivate	313Ar	9.8	Kaibab Plateau Montane Conifer Forest	Colorado Plateau Semi-Desert	Grand Canyon	313A	313	West
48347690020004	40382540010690	65	28.7	2228898010690	2011	91485	1	1	1	27.9	NA	1	1003467236290480	59	5	41903	0.595846	NA	NA	7406.68	0	1.00541	1.00541	Nontree/Nonprivate/Visit	313Ah	10.1	Shinarump Steppe	Colorado Plateau Semi-Desert	Grand Canyon	313A	313	West
48347691020004	40382540010690	65	22.9	2228899010690	2011	91485	1	1	1	22.5	NA	1	1003467236290480	59	5	41903	0.595846	NA	NA	7406.68	0	1.00541	1.00541	Nontree/Nonprivate/Visit	313Ah	10.1	Shinarump Steppe	Colorado Plateau Semi-Desert	Grand Canyon	313A	313	West
48351706020004	40382700010690	122	23.1	2228944010690	2011	91923	1	1	1	22.6	NA	1	1003467214290480	12	5	41903	0.607883	NA	NA	6428.77	0	1.00272	1.00272	High tree cover	M313Al	9.9	Coconino Plateau Coniferous Forest	Arizona-New Mexico Mountains Semi-Desert - Open Woodland - Coniferous Forest - Alpine Meadow	White Mountains - San Francisco Peaks - Mongollon Rim	M313A	M313	West
48351713020004	40382700010690	122	20.1	2228950010690	2011	91923	1	1	1	19.3	NA	1	1003467214290480	12	5	41903	0.607883	NA	NA	6428.77	0	1.00272	1.00272	High tree cover	M313Al	9.9	Coconino Plateau Coniferous Forest	Arizona-New Mexico Mountains Semi-Desert - Open Woodland - Coniferous Forest - Alpine Meadow	White Mountains - San Francisco Peaks - Mongollon Rim	M313A	M313	West
48351714020004	40382700010690	122	20.1	2228951010690	2011	91923	1	1	1	19.4	NA	1	1003467214290480	12	5	41903	0.607883	NA	NA	6428.77	0	1.00272	1.00272	High tree cover	M313Al	9.9	Coconino Plateau Coniferous Forest	Arizona-New Mexico Mountains Semi-Desert - Open Woodland - Coniferous Forest - Alpine Meadow	White Mountains - San Francisco Peaks - Mongollon Rim	M313A	M313	West
48348191020004	40382564010690	122	24.3	2229001010690	2011	92114	1	1	1	23	NA	1	1003467214290480	12	5	41903	0.601805	NA	NA	6428.77	0	1.00272	1.00272	High tree cover	313Ar	10	Kaibab Plateau Montane Conifer Forest	Colorado Plateau Semi-Desert	Grand Canyon	313A	313	West
48348217020004	40382564010690	122	30.1	2229024010690	2011	92114	1	1	1	29.8	NA	1	1003467214290480	12	5	41903	0.601805	NA	NA	6428.77	0	1.00272	1.00272	High tree cover	313Ar	10	Kaibab Plateau Montane Conifer Forest	Colorado Plateau Semi-Desert	Grand Canyon	313A	313	West
48353581020004	40382736010690	65	21	2229052010690	2011	92166	1	1	1	20.5	NA	1	1003467211290480	4	5	41903	0.708005	NA	NA	7440.02	0	1.00253	1.00253	Low tree cover/Private	313De	8.5	Kaibab Woodland	Colorado Plateau Semi-Desert	Painted Desert	313D	313	West
48353593020004	40382736010690	65	21.9	2229064010690	2011	92166	1	1	1	21.4	NA	1	1003467211290480	4	5	41903	0.708005	NA	NA	7440.02	0	1.00253	1.00253	Low tree cover/Private	313De	8.5	Kaibab Woodland	Colorado Plateau Semi-Desert	Painted Desert	313D	313	West
48356277020004	40382784010690	59	20.5	2229153010690	2011	81816	1	1	1	20.7	NA	1	1003467260290480	3	7	41903	0.647102	NA	NA	6652.61	0	1.00421	1.00421	Low tree cover/Nonprivate	313Cc	9.3	Mazatzal Mountains Interior Chapparral	Colorado Plateau Semi-Desert	Tonto Transition	313C	313	West
48355241020004	40382756010690	803	19.9	2229170010690	2011	81928	1	1	2	20.5	NA	1	1003467260290480	3	7	41903	0.640218	0.640218	NA	6652.61	0	1.00421	1.00421	Low tree cover/Nonprivate	313Cd	9.4	Mazatzal Mountains Woodland	Colorado Plateau Semi-Desert	Tonto Transition	313C	313	West
48355254020004	40382756010690	63	24.7	2229182010690	2011	81928	1	1	1	20.5	NA	1	1003467260290480	3	7	41903	0.640218	NA	NA	6652.61	0	1.00421	1.00421	Low tree cover/Nonprivate	313Cd	9.4	Mazatzal Mountains Woodland	Colorado Plateau Semi-Desert	Tonto Transition	313C	313	West
48356537020004	40382787010690	63	24.9	2229234010690	2011	81994	1	2	1	27.2	NA	1	1003467260290480	3	7	41903	0.578658	NA	NA	6652.61	0	1.00421	1.00421	Low tree cover/Nonprivate	313Cd	10.4	Mazatzal Mountains Woodland	Colorado Plateau Semi-Desert	Tonto Transition	313C	313	West
48355144020004	40382755010690	63	26.8	2229347010690	2011	83091	1	1	2	28.3	NA	1	1003467260290480	3	7	41903	0.633479	0.633479	NA	6652.61	0	1.00421	1.00421	Low tree cover/Nonprivate	313Cd	9.5	Mazatzal Mountains Woodland	Colorado Plateau Semi-Desert	Tonto Transition	313C	313	West
300879978489998	40382760010690	63	25.8	12099695010690	2011	83457	1	1	1	20	NA	1	1003467272290480	24	7	41903	0.847612	NA	NA	7114.82	0	1.00429	1.00429	Tree cover/Private	313Cd	7.1	Mazatzal Mountains Woodland	Colorado Plateau Semi-Desert	Tonto Transition	313C	313	West
48356346020004	40382786010690	803	9.6	2229580010690	2011	85585	1	1	1	21.2	NA	1	1003467260290480	3	7	41903	0.573147	NA	NA	6652.61	0	1.00421	1.00421	Low tree cover/Nonprivate	313Cd	10.5	Mazatzal Mountains Woodland	Colorado Plateau Semi-Desert	Tonto Transition	313C	313	West
48356384020004	40382786010690	202	22.4	2229619010690	2011	85585	1	1	1	21.1	NA	1	1003467260290480	3	7	41903	0.573147	NA	NA	6652.61	0	1.00421	1.00421	Low tree cover/Nonprivate	313Cd	10.5	Mazatzal Mountains Woodland	Colorado Plateau Semi-Desert	Tonto Transition	313C	313	West
48356386020004	40382786010690	122	21.9	2229621010690	2011	85585	1	1	1	19.7	NA	1	1003467260290480	3	7	41903	0.573147	NA	NA	6652.61	0	1.00421	1.00421	Low tree cover/Nonprivate	313Cd	10.5	Mazatzal Mountains Woodland	Colorado Plateau Semi-Desert	Tonto Transition	313C	313	West
48356389020004	40382786010690	202	23.8	2229624010690	2011	85585	1	1	1	21.9	NA	1	1003467260290480	3	7	41903	0.573147	NA	NA	6652.61	0	1.00421	1.00421	Low tree cover/Nonprivate	313Cd	10.5	Mazatzal Mountains Woodland	Colorado Plateau Semi-Desert	Tonto Transition	313C	313	West
48355883020004	40382774010690	63	44	2229710010690	2011	86203	1	1	1	43.5	NA	1	1003467272290480	24	7	41903	0.607883	NA	NA	7114.82	0	1.00429	1.00429	Tree cover/Private	313Cd	9.9	Mazatzal Mountains Woodland	Colorado Plateau Semi-Desert	Tonto Transition	313C	313	West
48355903020004	40382774010690	63	38.2	2229730010690	2011	86203	1	1	1	38.9	NA	1	1003467272290480	24	7	41903	0.607883	NA	NA	7114.82	0	1.00429	1.00429	Tree cover/Private	313Cd	9.9	Mazatzal Mountains Woodland	Colorado Plateau Semi-Desert	Tonto Transition	313C	313	West
48355907020004	40382774010690	122	20.3	2229734010690	2011	86203	1	1	1	19.9	NA	1	1003467272290480	24	7	41903	0.607883	NA	NA	7114.82	0	1.00429	1.00429	Tree cover/Private	313Cd	9.9	Mazatzal Mountains Woodland	Colorado Plateau Semi-Desert	Tonto Transition	313C	313	West
48355916020004	40382774010690	63	28.1	2229743010690	2011	86203	1	1	1	28.4	NA	1	1003467272290480	24	7	41903	0.607883	NA	NA	7114.82	0	1.00429	1.00429	Tree cover/Private	313Cd	9.9	Mazatzal Mountains Woodland	Colorado Plateau Semi-Desert	Tonto Transition	313C	313	West
48356085020004	40382778010690	63	17.5	2229942010690	2011	87827	1	1	1	21.4	NA	1	1003467272290480	24	7	41903	0.601805	NA	NA	7114.82	0	1.00429	1.00429	Tree cover/Private	313Cd	10	Mazatzal Mountains Woodland	Colorado Plateau Semi-Desert	Tonto Transition	313C	313	West
48356086020004	40382778010690	63	21.6	2229943010690	2011	87827	1	1	1	24	NA	1	1003467272290480	24	7	41903	0.601805	NA	NA	7114.82	0	1.00429	1.00429	Tree cover/Private	313Cd	10	Mazatzal Mountains Woodland	Colorado Plateau Semi-Desert	Tonto Transition	313C	313	West
48356087020004	40382778010690	63	20.3	2229944010690	2011	87827	1	1	1	22.5	NA	1	1003467272290480	24	7	41903	0.601805	NA	NA	7114.82	0	1.00429	1.00429	Tree cover/Private	313Cd	10	Mazatzal Mountains Woodland	Colorado Plateau Semi-Desert	Tonto Transition	313C	313	West
48356033020004	40382777010690	63	20.3	2229991010690	2011	89180	1	1	1	21.2	NA	1	1003467272290480	24	7	41903	0.607883	NA	NA	7114.82	0	1.00429	1.00429	Tree cover/Private	313Cd	9.9	Mazatzal Mountains Woodland	Colorado Plateau Semi-Desert	Tonto Transition	313C	313	West
48361397020004	40383094010690	65	21.8	2232204010690	2011	80265	1	1	1	21.1	NA	1	1003467399290480	24	15	41903	0.56774	NA	NA	9192.84	0	1	1	Tree cover/Private	322Av	10.6	Hualapai Mountains Desert Grass-Shrubland	American Semi-Desert and Desert	Mojave Desert	322A	322	West
48360816020004	40383057010690	65	28.1	2232329010690	2011	81424	1	1	1	27.7	NA	1	1003467392290480	3	15	41903	0.607883	NA	NA	6861.14	0	1.00836	1.00836	Low tree cover/Nonprivate	313Aq	9.9	Grand Wash/Aubrey Cliffs Woodland	Colorado Plateau Semi-Desert	Grand Canyon	313A	313	West
48361572020004	40383114010690	757	29.3	2232361010690	2011	81452	1	1	1	31.2	NA	1	1003467421290480	69	15	41903	0.607883	NA	NA	7851.2	0	1.00261	1.00261	Nontree/Private/Visit	322Au	9.9	Hualapai Valley Desert Shrubland	American Semi-Desert and Desert	Mojave Desert	322A	322	West
48360085020004	40383041010690	65	21.1	2232376010690	2011	81517	1	1	1	21.2	NA	1	1003467392290480	3	15	41903	0.601805	NA	NA	6861.14	0	1.00836	1.00836	Low tree cover/Nonprivate	313Aq	10	Grand Wash/Aubrey Cliffs Woodland	Colorado Plateau Semi-Desert	Grand Canyon	313A	313	West
48360098020004	40383041010690	65	20.7	2232389010690	2011	81517	1	1	1	20.5	NA	1	1003467392290480	3	15	41903	0.601805	NA	NA	6861.14	0	1.00836	1.00836	Low tree cover/Nonprivate	313Aq	10	Grand Wash/Aubrey Cliffs Woodland	Colorado Plateau Semi-Desert	Grand Canyon	313A	313	West
48360041020004	40383040010690	65	30.8	2232418010690	2011	81718	1	1	1	29.6	NA	1	1003467396290480	5	15	41903	NA	NA	NA	6517.88	0	1.00158	1.00153	Nontree/Nonprivate	313Aq	10	Grand Wash/Aubrey Cliffs Woodland	Colorado Plateau Semi-Desert	Grand Canyon	313A	313	West
48359992020004	40383035010690	133	20.8	2232543010690	2011	82724	1	1	1	20.1	NA	1	1003467392290480	3	15	41903	0.601805	NA	NA	6861.14	0	1.00836	1.00836	Low tree cover/Nonprivate	322At	10	Mountains	American Semi-Desert and Desert	Mojave Desert	322A	322	West
48360370020004	40383047010690	65	22.7	2232827010690	2011	84879	1	1	1	22.6	NA	1	1003467392290480	3	15	41903	0.601805	NA	NA	6861.14	0	1.00836	1.00836	Low tree cover/Nonprivate	313An	10	Kaibito Plateau High Plains Grassland	Colorado Plateau Semi-Desert	Grand Canyon	313A	313	West
48361792020004	40383129010690	62	19.8	2233083010690	2011	86998	1	1	1	21.6	NA	1	1003467421290480	69	15	41903	0.562434	NA	NA	7851.2	0	1.00261	1.00261	Nontree/Private/Visit	322Bh	10.7	Gila Bend Low Mountains Desert Cactus-Shrubland	American Semi-Desert and Desert	Sonoran Desert	322B	322	West
48359906020004	40383029010690	106	22.5	2233201010690	2011	88130	1	1	1	21.9	NA	1	1003467392290480	3	15	41903	0.595846	NA	NA	6861.14	0	1.00836	1.00836	Low tree cover/Nonprivate	313Aq	10.1	Grand Wash/Aubrey Cliffs Woodland	Colorado Plateau Semi-Desert	Grand Canyon	313A	313	West
48359944020004	40383034010690	65	20.6	2233310010690	2011	88894	1	1	1	20.2	NA	1	1003467392290480	3	15	41903	0.601805	NA	NA	6861.14	0	1.00836	1.00836	Low tree cover/Nonprivate	313An	10	Kaibito Plateau High Plains Grassland	Colorado Plateau Semi-Desert	Grand Canyon	313A	313	West
48359945020004	40383034010690	65	21.8	2233311010690	2011	88894	1	1	1	21.5	NA	1	1003467392290480	3	15	41903	0.601805	NA	NA	6861.14	0	1.00836	1.00836	Low tree cover/Nonprivate	313An	10	Kaibito Plateau High Plains Grassland	Colorado Plateau Semi-Desert	Grand Canyon	313A	313	West
48360238020004	40383044010690	65	21.6	2233385010690	2011	89401	1	1	1	21	NA	1	1003467392290480	3	15	41903	0.601805	NA	NA	6861.14	0	1.00836	1.00836	Low tree cover/Nonprivate	313An	10	Kaibito Plateau High Plains Grassland	Colorado Plateau Semi-Desert	Grand Canyon	313A	313	West
48360244020004	40383044010690	65	23.2	2233391010690	2011	89401	1	1	1	22.3	NA	1	1003467392290480	3	15	41903	0.601805	NA	NA	6861.14	0	1.00836	1.00836	Low tree cover/Nonprivate	313An	10	Kaibito Plateau High Plains Grassland	Colorado Plateau Semi-Desert	Grand Canyon	313A	313	West
48363917020004	40383232010690	69	21.9	2233793010690	2011	80604	1	1	1	21.5	NA	1	1003467440290480	6	17	41903	0.614086	NA	NA	6792.87	0	1.00289	1.00285	Nontree/Private	313Db	9.8	Painted Desert Steppe Grassland	Colorado Plateau Semi-Desert	Painted Desert	313D	313	West
48363918020004	40383232010690	69	27	2233794010690	2011	80604	1	1	1	27.3	NA	1	1003467440290480	6	17	41903	0.614086	NA	NA	6792.87	0	1.00289	1.00285	Nontree/Private	313Db	9.8	Painted Desert Steppe Grassland	Colorado Plateau Semi-Desert	Painted Desert	313D	313	West
48363922020004	40383232010690	69	25.7	2233797010690	2011	80604	1	1	1	26.9	NA	1	1003467440290480	6	17	41903	0.614086	NA	NA	6792.87	0	1.00289	1.00285	Nontree/Private	313Db	9.8	Painted Desert Steppe Grassland	Colorado Plateau Semi-Desert	Painted Desert	313D	313	West
300875382489998	40383250010690	63	21.9	12102351010690	2011	80921	1	1	1	23	NA	1	1003467433290480	4	17	41903	0.847612	NA	NA	6616.43	0	1.0061	1.0061	Low tree cover/Private	M313Ah	7.1	White Mountains Coniferous Forest	Arizona-New Mexico Mountains Semi-Desert - Open Woodland - Coniferous Forest - Alpine Meadow	White Mountains - San Francisco Peaks - Mongollon Rim	M313A	M313	West
48363567020004	40383191010690	65	20	2233827010690	2011	81061	1	1	1	20	NA	1	1003467440290480	6	17	41903	0.614086	NA	NA	6792.87	0	1.00289	1.00285	Nontree/Private	313Db	9.8	Painted Desert Steppe Grassland	Colorado Plateau Semi-Desert	Painted Desert	313D	313	West
48363711020004	40383228010690	69	23.1	2233848010690	2011	81099	1	1	1	26.6	NA	1	1003467433290480	4	17	41903	0.590005	NA	NA	6616.43	0	1.0061	1.0061	Low tree cover/Private	313Db	10.2	Painted Desert Steppe Grassland	Colorado Plateau Semi-Desert	Painted Desert	313D	313	West
48363714020004	40383228010690	69	21.4	2233851010690	2011	81099	1	1	1	21.7	NA	1	1003467433290480	4	17	41903	0.590005	NA	NA	6616.43	0	1.0061	1.0061	Low tree cover/Private	313Db	10.2	Painted Desert Steppe Grassland	Colorado Plateau Semi-Desert	Painted Desert	313D	313	West
48363715020004	40383228010690	69	22.1	2233852010690	2011	81099	1	1	1	21.8	NA	1	1003467433290480	4	17	41903	0.590005	NA	NA	6616.43	0	1.0061	1.0061	Low tree cover/Private	313Db	10.2	Painted Desert Steppe Grassland	Colorado Plateau Semi-Desert	Painted Desert	313D	313	West
48365080020004	40383259010690	69	22.1	2233860010690	2011	81404	2	2	1	22	NA	1	1003467440290480	6	17	41903	0.607883	NA	NA	6792.87	0	1.00289	1.00285	Nontree/Private	313Db	9.9	Painted Desert Steppe Grassland	Colorado Plateau Semi-Desert	Painted Desert	313D	313	West
48365081020004	40383259010690	69	20.4	2233861010690	2011	81404	2	2	1	20.3	NA	1	1003467440290480	6	17	41903	0.607883	NA	NA	6792.87	0	1.00289	1.00285	Nontree/Private	313Db	9.9	Painted Desert Steppe Grassland	Colorado Plateau Semi-Desert	Painted Desert	313D	313	West
48362783020004	40383172010690	69	21.5	2233889010690	2011	81755	1	1	1	21.3	NA	1	1003467433290480	4	17	41903	0.584276	NA	NA	6616.43	0	1.0061	1.0061	Low tree cover/Private	313Ap	10.3	Vermilion Cliffs Woodland	Colorado Plateau Semi-Desert	Grand Canyon	313A	313	West
48362794020004	40383172010690	69	23.2	2233900010690	2011	81755	1	1	1	22.8	NA	1	1003467433290480	4	17	41903	0.584276	NA	NA	6616.43	0	1.0061	1.0061	Low tree cover/Private	313Ap	10.3	Vermilion Cliffs Woodland	Colorado Plateau Semi-Desert	Grand Canyon	313A	313	West
48363838020004	40383231010690	69	21.4	2233957010690	2011	82000	1	1	1	21.1	NA	1	1003467433290480	4	17	41903	0.620417	NA	NA	6616.43	0	1.0061	1.0061	Low tree cover/Private	M313Ak	9.7	Coconino Plateau Woodland	Arizona-New Mexico Mountains Semi-Desert - Open Woodland - Coniferous Forest - Alpine Meadow	White Mountains - San Francisco Peaks - Mongollon Rim	M313A	M313	West
48362722020004	40383171010690	65	23.1	2233991010690	2011	82381	1	1	1	22.5	NA	1	1003467433290480	4	17	41903	0.614086	NA	NA	6616.43	0	1.0061	1.0061	Low tree cover/Private	313Ap	9.8	Vermilion Cliffs Woodland	Colorado Plateau Semi-Desert	Grand Canyon	313A	313	West
48363057020004	40383177010690	65	20.8	2234022010690	2011	82841	1	1	1	20.6	NA	1	1003467440290480	6	17	41903	0.620417	NA	NA	6792.87	0	1.00289	1.00285	Nontree/Private	313Da	9.7	Little Colorado River Valley Cold Desert Shrubland	Colorado Plateau Semi-Desert	Painted Desert	313D	313	West
48363062020004	40383177010690	65	22.1	2234027010690	2011	82841	1	1	1	21.8	NA	1	1003467440290480	6	17	41903	0.620417	NA	NA	6792.87	0	1.00289	1.00285	Nontree/Private	313Da	9.7	Little Colorado River Valley Cold Desert Shrubland	Colorado Plateau Semi-Desert	Painted Desert	313D	313	West
48363066020004	40383177010690	65	25.7	2234031010690	2011	82841	1	1	1	25.4	NA	1	1003467440290480	6	17	41903	0.620417	NA	NA	6792.87	0	1.00289	1.00285	Nontree/Private	313Da	9.7	Little Colorado River Valley Cold Desert Shrubland	Colorado Plateau Semi-Desert	Painted Desert	313D	313	West
48363069020004	40383177010690	65	20	2234034010690	2011	82841	1	1	1	19.7	NA	1	1003467440290480	6	17	41903	0.620417	NA	NA	6792.87	0	1.00289	1.00285	Nontree/Private	313Da	9.7	Little Colorado River Valley Cold Desert Shrubland	Colorado Plateau Semi-Desert	Painted Desert	313D	313	West
48365121020004	40383260010690	122	23.9	2234072010690	2011	83336	1	1	2	24.9	NA	1	1003467437290480	5	17	41903	0.614086	0.614086	NA	6278.12	0	1	1	Nontree/Nonprivate	M313Af	9.8	White Mountains Scarp Woodland-Coniferous Forest	Arizona-New Mexico Mountains Semi-Desert - Open Woodland - Coniferous Forest - Alpine Meadow	White Mountains - San Francisco Peaks - Mongollon Rim	M313A	M313	West
48365123020004	40383260010690	122	22.8	2234074010690	2011	83336	1	1	2	23.5	NA	1	1003467437290480	5	17	41903	0.614086	0.614086	NA	6278.12	0	1	1	Nontree/Nonprivate	M313Af	9.8	White Mountains Scarp Woodland-Coniferous Forest	Arizona-New Mexico Mountains Semi-Desert - Open Woodland - Coniferous Forest - Alpine Meadow	White Mountains - San Francisco Peaks - Mongollon Rim	M313A	M313	West
48365138020004	40383260010690	122	21.4	2234089010690	2011	83336	1	1	2	23	NA	1	1003467437290480	5	17	41903	0.614086	0.614086	NA	6278.12	0	1	1	Nontree/Nonprivate	M313Af	9.8	White Mountains Scarp Woodland-Coniferous Forest	Arizona-New Mexico Mountains Semi-Desert - Open Woodland - Coniferous Forest - Alpine Meadow	White Mountains - San Francisco Peaks - Mongollon Rim	M313A	M313	West
48365150020004	40383260010690	122	14.6	2234101010690	2011	83336	1	1	2	21	NA	1	1003467437290480	5	17	41903	0.614086	0.614086	NA	6278.12	0	1	1	Nontree/Nonprivate	M313Af	9.8	White Mountains Scarp Woodland-Coniferous Forest	Arizona-New Mexico Mountains Semi-Desert - Open Woodland - Coniferous Forest - Alpine Meadow	White Mountains - San Francisco Peaks - Mongollon Rim	M313A	M313	West
300875666489998	40383263010690	122	25.2	12102589010690	2011	83623	2	2	1	23.2	NA	1	1003467433290480	4	17	41903	0.83584	NA	NA	6616.43	0	1.0061	1.0061	Low tree cover/Private	M313Af	7.2	White Mountains Scarp Woodland-Coniferous Forest	Arizona-New Mexico Mountains Semi-Desert - Open Woodland - Coniferous Forest - Alpine Meadow	White Mountains - San Francisco Peaks - Mongollon Rim	M313A	M313	West
300875667489998	40383263010690	122	30.6	12102590010690	2011	83623	2	2	1	29.6	NA	1	1003467433290480	4	17	41903	0.83584	NA	NA	6616.43	0	1.0061	1.0061	Low tree cover/Private	M313Af	7.2	White Mountains Scarp Woodland-Coniferous Forest	Arizona-New Mexico Mountains Semi-Desert - Open Woodland - Coniferous Forest - Alpine Meadow	White Mountains - San Francisco Peaks - Mongollon Rim	M313A	M313	West
300875668489998	40383263010690	122	23.3	12102591010690	2011	83623	2	2	1	22.6	NA	1	1003467433290480	4	17	41903	0.83584	NA	NA	6616.43	0	1.0061	1.0061	Low tree cover/Private	M313Af	7.2	White Mountains Scarp Woodland-Coniferous Forest	Arizona-New Mexico Mountains Semi-Desert - Open Woodland - Coniferous Forest - Alpine Meadow	White Mountains - San Francisco Peaks - Mongollon Rim	M313A	M313	West
48362894020004	40383173010690	65	21.7	2234237010690	2011	85094	1	1	1	21.6	NA	1	1003467440290480	6	17	41903	0.601805	NA	NA	6792.87	0	1.00289	1.00285	Nontree/Private	313Ap	10	Vermilion Cliffs Woodland	Colorado Plateau Semi-Desert	Grand Canyon	313A	313	West
48362896020004	40383173010690	65	22.3	2234239010690	2011	85094	1	1	1	22.3	NA	1	1003467440290480	6	17	41903	0.601805	NA	NA	6792.87	0	1.00289	1.00285	Nontree/Private	313Ap	10	Vermilion Cliffs Woodland	Colorado Plateau Semi-Desert	Grand Canyon	313A	313	West
48363668020004	40383227010690	69	26.1	2234360010690	2011	87098	1	1	1	25.2	NA	1	1003467433290480	4	17	41903	0.595846	NA	NA	6616.43	0	1.0061	1.0061	Low tree cover/Private	313Db	10.1	Painted Desert Steppe Grassland	Colorado Plateau Semi-Desert	Painted Desert	313D	313	West
48363190020004	40383178010690	65	26.9	2234370010690	2011	87100	1	1	1	27.8	NA	1	1003467433290480	4	17	41903	0.620417	NA	NA	6616.43	0	1.0061	1.0061	Low tree cover/Private	313Ap	9.7	Vermilion Cliffs Woodland	Colorado Plateau Semi-Desert	Grand Canyon	313A	313	West
48363197020004	40383178010690	65	20.3	2234376010690	2011	87100	1	1	1	20.8	NA	1	1003467433290480	4	17	41903	0.620417	NA	NA	6616.43	0	1.0061	1.0061	Low tree cover/Private	313Ap	9.7	Vermilion Cliffs Woodland	Colorado Plateau Semi-Desert	Grand Canyon	313A	313	West
48364039020004	40383234010690	122	21.5	2234459010690	2011	88304	1	1	1	20.3	NA	1	1003467427290480	3	17	41903	0.614086	NA	NA	7561.04	0	1	1	Low tree cover/Nonprivate	M313Al	9.8	Coconino Plateau Coniferous Forest	Arizona-New Mexico Mountains Semi-Desert - Open Woodland - Coniferous Forest - Alpine Meadow	White Mountains - San Francisco Peaks - Mongollon Rim	M313A	M313	West
48362524020004	40383168010690	65	23.8	2234503010690	2011	88797	1	1	1	24.3	NA	1	1003467433290480	4	17	41903	0.607883	NA	NA	6616.43	0	1.0061	1.0061	Low tree cover/Private	313Ap	9.9	Vermilion Cliffs Woodland	Colorado Plateau Semi-Desert	Grand Canyon	313A	313	West
48362551020004	40383168010690	65	22.7	2234530010690	2011	88797	1	1	1	23.1	NA	1	1003467433290480	4	17	41903	0.607883	NA	NA	6616.43	0	1.0061	1.0061	Low tree cover/Private	313Ap	9.9	Vermilion Cliffs Woodland	Colorado Plateau Semi-Desert	Grand Canyon	313A	313	West
48362622020004	40383170010690	65	34.5	2234562010690	2011	89453	1	1	1	35.5	NA	1	1003467440290480	6	17	41903	0.607883	NA	NA	6792.87	0	1.00289	1.00285	Nontree/Private	313Ap	9.9	Vermilion Cliffs Woodland	Colorado Plateau Semi-Desert	Grand Canyon	313A	313	West
48362624020004	40383170010690	65	19.5	2234564010690	2011	89453	1	1	1	20.2	NA	1	1003467440290480	6	17	41903	0.607883	NA	NA	6792.87	0	1.00289	1.00285	Nontree/Private	313Ap	9.9	Vermilion Cliffs Woodland	Colorado Plateau Semi-Desert	Grand Canyon	313A	313	West
48362627020004	40383170010690	65	30.9	2234567010690	2011	89453	1	1	1	31.3	NA	1	1003467440290480	6	17	41903	0.607883	NA	NA	6792.87	0	1.00289	1.00285	Nontree/Private	313Ap	9.9	Vermilion Cliffs Woodland	Colorado Plateau Semi-Desert	Grand Canyon	313A	313	West
48362630020004	40383170010690	65	30.2	2234570010690	2011	89453	1	1	1	30.7	NA	1	1003467440290480	6	17	41903	0.607883	NA	NA	6792.87	0	1.00289	1.00285	Nontree/Private	313Ap	9.9	Vermilion Cliffs Woodland	Colorado Plateau Semi-Desert	Grand Canyon	313A	313	West
48362631020004	40383170010690	65	25.5	2234571010690	2011	89453	1	1	1	25.4	NA	1	1003467440290480	6	17	41903	0.607883	NA	NA	6792.87	0	1.00289	1.00285	Nontree/Private	313Ap	9.9	Vermilion Cliffs Woodland	Colorado Plateau Semi-Desert	Grand Canyon	313A	313	West
48362633020004	40383170010690	65	29.9	2234572010690	2011	89453	1	1	1	30.4	NA	1	1003467440290480	6	17	41903	0.607883	NA	NA	6792.87	0	1.00289	1.00285	Nontree/Private	313Ap	9.9	Vermilion Cliffs Woodland	Colorado Plateau Semi-Desert	Grand Canyon	313A	313	West
48362634020004	40383170010690	65	27.3	2234573010690	2011	89453	1	1	1	29	NA	1	1003467440290480	6	17	41903	0.607883	NA	NA	6792.87	0	1.00289	1.00285	Nontree/Private	313Ap	9.9	Vermilion Cliffs Woodland	Colorado Plateau Semi-Desert	Grand Canyon	313A	313	West
48362412020004	40383163010690	106	24.8	2234600010690	2011	89577	1	1	1	25.1	NA	1	1003467433290480	4	17	41903	0.601805	NA	NA	6616.43	0	1.0061	1.0061	Low tree cover/Private	313Ap	10	Vermilion Cliffs Woodland	Colorado Plateau Semi-Desert	Grand Canyon	313A	313	West
48362461020004	40383166010690	65	20.1	2234646010690	2011	90147	1	1	1	20.8	NA	1	1003467440290480	6	17	41903	0.595846	NA	NA	6792.87	0	1.00289	1.00285	Nontree/Private	313Ap	10.1	Vermilion Cliffs Woodland	Colorado Plateau Semi-Desert	Grand Canyon	313A	313	West
48362466020004	40383166010690	65	35.1	2234651010690	2011	90147	1	1	1	34.7	NA	1	1003467440290480	6	17	41903	0.595846	NA	NA	6792.87	0	1.00289	1.00285	Nontree/Private	313Ap	10.1	Vermilion Cliffs Woodland	Colorado Plateau Semi-Desert	Grand Canyon	313A	313	West
48362468020004	40383166010690	65	27.8	2234653010690	2011	90147	1	1	1	29.4	NA	1	1003467440290480	6	17	41903	0.595846	NA	NA	6792.87	0	1.00289	1.00285	Nontree/Private	313Ap	10.1	Vermilion Cliffs Woodland	Colorado Plateau Semi-Desert	Grand Canyon	313A	313	West
48363268020004	40383179010690	69	21	2234685010690	2011	90478	1	1	1	20.8	NA	1	1003467440290480	6	17	41903	NA	NA	NA	6792.87	0	1.00289	1.00285	Nontree/Private	313Ap	10.2	Vermilion Cliffs Woodland	Colorado Plateau Semi-Desert	Grand Canyon	313A	313	West
300879615489998	40383249010690	63	20.8	11649936010690	2011	91226	1	1	1	22.7	NA	1	1003467433290480	4	17	41903	0.83584	NA	NA	6616.43	0	1.0061	1.0061	Low tree cover/Private	M313Ah	7.2	White Mountains Coniferous Forest	Arizona-New Mexico Mountains Semi-Desert - Open Woodland - Coniferous Forest - Alpine Meadow	White Mountains - San Francisco Peaks - Mongollon Rim	M313A	M313	West
300879616489998	40383249010690	63	21.4	11649937010690	2011	91226	1	1	1	23.2	NA	1	1003467433290480	4	17	41903	0.83584	NA	NA	6616.43	0	1.0061	1.0061	Low tree cover/Private	M313Ah	7.2	White Mountains Coniferous Forest	Arizona-New Mexico Mountains Semi-Desert - Open Woodland - Coniferous Forest - Alpine Meadow	White Mountains - San Francisco Peaks - Mongollon Rim	M313A	M313	West
300879622489998	40383249010690	814	29.9	11649943010690	2011	91226	1	1	1	30	NA	1	1003467433290480	4	17	41903	0.83584	NA	NA	6616.43	0	1.0061	1.0061	Low tree cover/Private	M313Ah	7.2	White Mountains Coniferous Forest	Arizona-New Mexico Mountains Semi-Desert - Open Woodland - Coniferous Forest - Alpine Meadow	White Mountains - San Francisco Peaks - Mongollon Rim	M313A	M313	West
300879654489998	40383249010690	63	22.9	11649974010690	2011	91226	1	1	1	20.2	NA	1	1003467433290480	4	17	41903	0.83584	NA	NA	6616.43	0	1.0061	1.0061	Low tree cover/Private	M313Ah	7.2	White Mountains Coniferous Forest	Arizona-New Mexico Mountains Semi-Desert - Open Woodland - Coniferous Forest - Alpine Meadow	White Mountains - San Francisco Peaks - Mongollon Rim	M313A	M313	West
300879655489998	40383249010690	814	20.2	11649975010690	2011	91226	1	1	2	20	NA	1	1003467433290480	4	17	41903	0.83584	0.83584	NA	6616.43	0	1.0061	1.0061	Low tree cover/Private	M313Ah	7.2	White Mountains Coniferous Forest	Arizona-New Mexico Mountains Semi-Desert - Open Woodland - Coniferous Forest - Alpine Meadow	White Mountains - San Francisco Peaks - Mongollon Rim	M313A	M313	West
48363622020004	40383200010690	69	21	2234894010690	2011	91626	1	1	1	20.9	NA	1	1003467440290480	6	17	41903	0.607883	NA	NA	6792.87	0	1.00289	1.00285	Nontree/Private	313Db	9.9	Painted Desert Steppe Grassland	Colorado Plateau Semi-Desert	Painted Desert	313D	313	West
48363401020004	40383186010690	65	23.5	2234991010690	2011	92057	1	1	1	22.6	NA	1	1003467440290480	6	17	41903	0.590005	NA	NA	6792.87	0	1.00289	1.00285	Nontree/Private	313Db	10.2	Painted Desert Steppe Grassland	Colorado Plateau Semi-Desert	Painted Desert	313D	313	West
48370528020004	40383512010690	803	17.6	2236483010690	2011	80129	1	1	2	20	NA	1	1003467100290480	13	25	41903	0.573147	0.573147	NA	6316.26	0	1.00239	1.00289	Tree cover/Nonprivate	313Cc	10.5	Mazatzal Mountains Interior Chapparral	Colorado Plateau Semi-Desert	Tonto Transition	313C	313	West
48370554020004	40383512010690	803	NA	2236501010690	2011	80129	1	1	2	25.4	NA	1	1003467100290480	13	25	41903	0.573147	0.573147	NA	6316.26	0	1.00239	1.00289	Tree cover/Nonprivate	313Cc	10.5	Mazatzal Mountains Interior Chapparral	Colorado Plateau Semi-Desert	Tonto Transition	313C	313	West
48367594020004	40383435010690	69	22.5	2236632010690	2011	81791	1	1	1	22.5	NA	1	1003467094290480	5	25	41903	0.601805	NA	NA	6821.64	0	1.00076	1.00076	Nontree/Nonprivate	322Ax	10	Aquarius Mountains Woodland	American Semi-Desert and Desert	Mojave Desert	322A	322	West
48367595020004	40383435010690	69	24.7	2236633010690	2011	81791	1	1	1	25	NA	1	1003467094290480	5	25	41903	0.601805	NA	NA	6821.64	0	1.00076	1.00076	Nontree/Nonprivate	322Ax	10	Aquarius Mountains Woodland	American Semi-Desert and Desert	Mojave Desert	322A	322	West
48368895020004	40383461010690	63	20	2236645010690	2011	81891	1	1	1	18.5	NA	1	1003467091290480	4	25	41903	0.56774	NA	NA	10589.8	0	1.00827	1.01149	Low tree cover/Private	313Cd	10.6	Mazatzal Mountains Woodland	Colorado Plateau Semi-Desert	Tonto Transition	313C	313	West
48370184020004	40383501010690	59	22.3	2236717010690	2011	82408	1	1	1	19.7	NA	1	1003467100290480	13	25	41903	0.601805	NA	NA	6316.26	0	1.00239	1.00289	Tree cover/Nonprivate	313Cc	10	Mazatzal Mountains Interior Chapparral	Colorado Plateau Semi-Desert	Tonto Transition	313C	313	West
48368611020004	40383453010690	65	21.1	2236738010690	2011	82727	1	1	1	21.9	NA	1	1003467100290480	13	25	41903	0.614086	NA	NA	6316.26	0	1.00239	1.00289	Tree cover/Nonprivate	313Cd	9.8	Mazatzal Mountains Woodland	Colorado Plateau Semi-Desert	Tonto Transition	313C	313	West
48369296020004	40383470010690	65	29.3	2236757010690	2011	82813	1	1	1	29.4	NA	1	1003467100290480	13	25	41903	0.620417	NA	NA	6316.26	0	1.00239	1.00289	Tree cover/Nonprivate	313Cd	9.7	Mazatzal Mountains Woodland	Colorado Plateau Semi-Desert	Tonto Transition	313C	313	West
48369299020004	40383470010690	65	21.8	2236759010690	2011	82813	1	1	1	22.1	NA	1	1003467100290480	13	25	41903	0.620417	NA	NA	6316.26	0	1.00239	1.00289	Tree cover/Nonprivate	313Cd	9.7	Mazatzal Mountains Woodland	Colorado Plateau Semi-Desert	Tonto Transition	313C	313	West
48369305020004	40383470010690	65	19.3	2236765010690	2011	82813	1	1	2	20.2	NA	1	1003467100290480	13	25	41903	0.620417	0.620417	NA	6316.26	0	1.00239	1.00289	Tree cover/Nonprivate	313Cd	9.7	Mazatzal Mountains Woodland	Colorado Plateau Semi-Desert	Tonto Transition	313C	313	West
48369722020004	40383483010690	122	NA	2236833010690	2011	82972	1	1	2	24.4	NA	1	1003467100290480	13	25	41903	0.595846	0.595846	NA	6316.26	0	1.00239	1.00289	Tree cover/Nonprivate	313Cc	10.1	Mazatzal Mountains Interior Chapparral	Colorado Plateau Semi-Desert	Tonto Transition	313C	313	West
48370712020004	40383519010690	65	26.4	2236962010690	2011	84550	1	1	1	25.5	NA	1	1003467100290480	13	25	41903	0.56774	NA	NA	6316.26	0	1.00239	1.00289	Tree cover/Nonprivate	313Cd	10.6	Mazatzal Mountains Woodland	Colorado Plateau Semi-Desert	Tonto Transition	313C	313	West
48367714020004	40383437010690	65	23.6	2236970010690	2011	84569	1	1	1	23.7	NA	1	1003467100290480	13	25	41903	0.607883	NA	NA	6316.26	0	1.00239	1.00289	Tree cover/Nonprivate	322Ax	9.9	Aquarius Mountains Woodland	American Semi-Desert and Desert	Mojave Desert	322A	322	West
48367717020004	40383437010690	65	23	2236973010690	2011	84569	1	1	1	23.9	NA	1	1003467100290480	13	25	41903	0.607883	NA	NA	6316.26	0	1.00239	1.00289	Tree cover/Nonprivate	322Ax	9.9	Aquarius Mountains Woodland	American Semi-Desert and Desert	Mojave Desert	322A	322	West
48370002020004	40383496010690	65	20.6	2236999010690	2011	84617	1	1	1	19.8	NA	1	1003467100290480	13	25	41903	0.607883	NA	NA	6316.26	0	1.00239	1.00289	Tree cover/Nonprivate	313Cc	9.9	Mazatzal Mountains Interior Chapparral	Colorado Plateau Semi-Desert	Tonto Transition	313C	313	West
48369859020004	40383485010690	69	24.9	2237040010690	2011	85263	1	1	1	24.2	NA	1	1003467100290480	13	25	41903	0.614086	NA	NA	6316.26	0	1.00239	1.00289	Tree cover/Nonprivate	313Cc	9.8	Mazatzal Mountains Interior Chapparral	Colorado Plateau Semi-Desert	Tonto Transition	313C	313	West
48368246020004	40383445010690	65	23.5	2237084010690	2011	86058	1	1	1	22.9	NA	1	1003467100290480	13	25	41903	0.584276	NA	NA	6316.26	0	1.00239	1.00289	Tree cover/Nonprivate	322Ax	10.3	Aquarius Mountains Woodland	American Semi-Desert and Desert	Mojave Desert	322A	322	West
48369421020004	40383474010690	59	23.6	41712813010690	2011	86415	1	1	1	23.2	NA	1	1003467094290480	5	25	41903	NA	NA	NA	6821.64	0	1.00076	1.00076	Nontree/Nonprivate	313Cc	10.5	Mazatzal Mountains Interior Chapparral	Colorado Plateau Semi-Desert	Tonto Transition	313C	313	West
48368304020004	40383446010690	65	20.5	2237164010690	2011	87031	1	1	1	20.3	NA	1	1003467091290480	4	25	41903	0.573147	NA	NA	10589.8	0	1.00827	1.01149	Low tree cover/Private	M313Ak	10.5	Coconino Plateau Woodland	Arizona-New Mexico Mountains Semi-Desert - Open Woodland - Coniferous Forest - Alpine Meadow	White Mountains - San Francisco Peaks - Mongollon Rim	M313A	M313	West
48369984020004	40383492010690	69	NA	41712626010690	2011	87527	1	1	0	21.1	8	1	1003467094290480	5	25	41903	NA	NA	NA	6821.64	0	1.00076	1.00076	Nontree/Nonprivate	313Cc	10.4	Mazatzal Mountains Interior Chapparral	Colorado Plateau Semi-Desert	Tonto Transition	313C	313	West
48367801020004	40383438010690	69	22.8	2237238010690	2011	87923	1	1	1	21	NA	1	1003467100290480	13	25	41903	0.601805	NA	NA	6316.26	0	1.00239	1.00289	Tree cover/Nonprivate	322Ax	10	Aquarius Mountains Woodland	American Semi-Desert and Desert	Mojave Desert	322A	322	West
48369533020004	40383479010690	65	19.8	2237297010690	2011	89928	1	1	1	20.1	NA	1	1003467100290480	13	25	41903	0.614086	NA	NA	6316.26	0	1.00239	1.00289	Tree cover/Nonprivate	313Cd	9.8	Mazatzal Mountains Woodland	Colorado Plateau Semi-Desert	Tonto Transition	313C	313	West
48370832020004	40383526010690	69	NA	2237312010690	2011	89998	1	1	0	25.9	7	1	1003467094290480	5	25	41903	NA	NA	NA	6821.64	0	1.00076	1.00076	Nontree/Nonprivate	313Cc	10.6	Mazatzal Mountains Interior Chapparral	Colorado Plateau Semi-Desert	Tonto Transition	313C	313	West
48370833020004	40383526010690	69	NA	2237313010690	2011	89998	1	1	0	26.7	7	1	1003467094290480	5	25	41903	NA	NA	NA	6821.64	0	1.00076	1.00076	Nontree/Nonprivate	313Cc	10.6	Mazatzal Mountains Interior Chapparral	Colorado Plateau Semi-Desert	Tonto Transition	313C	313	West
48369022020004	40383465010690	69	19.6	2237384010690	2011	90849	1	1	1	20.8	NA	1	1003467100290480	13	25	41903	0.620417	NA	NA	6316.26	0	1.00239	1.00289	Tree cover/Nonprivate	313Cd	9.7	Mazatzal Mountains Woodland	Colorado Plateau Semi-Desert	Tonto Transition	313C	313	West
48369032020004	40383465010690	69	19.8	2237394010690	2011	90849	1	1	1	20.6	NA	1	1003467100290480	13	25	41903	0.620417	NA	NA	6316.26	0	1.00239	1.00289	Tree cover/Nonprivate	313Cd	9.7	Mazatzal Mountains Woodland	Colorado Plateau Semi-Desert	Tonto Transition	313C	313	West
48369041020004	40383465010690	69	21.9	2237402010690	2011	90849	1	1	1	21.7	NA	1	1003467100290480	13	25	41903	0.620417	NA	NA	6316.26	0	1.00239	1.00289	Tree cover/Nonprivate	313Cd	9.7	Mazatzal Mountains Woodland	Colorado Plateau Semi-Desert	Tonto Transition	313C	313	West
48369201020004	40383467010690	65	21.5	2237478010690	2011	92214	1	1	1	21.5	NA	1	1003467100290480	13	25	41903	0.573147	NA	NA	6316.26	0	1.00239	1.00289	Tree cover/Nonprivate	313Cd	10.5	Mazatzal Mountains Woodland	Colorado Plateau Semi-Desert	Tonto Transition	313C	313	West
188680485020004	40385729010690	135	23.5	2239959010690	2012	82187	1	1	1	22.8	NA	1	1003467183290480	12	3	41903	0.607883	NA	NA	5217.05	0	1.02564	1.02564	High tree cover	321Am	9.9	Santa Catalina Mountains Encinal Woodland	Chihuahuan Semi-Desert	Basin and Range	321A	321	West
188680489020004	40385729010690	135	25.7	2239963010690	2012	82187	1	1	1	24.6	NA	1	1003467183290480	12	3	41903	0.607883	NA	NA	5217.05	0	1.02564	1.02564	High tree cover	321Am	9.9	Santa Catalina Mountains Encinal Woodland	Chihuahuan Semi-Desert	Basin and Range	321A	321	West
188681166020004	40385781010690	803	19.6	2240250010690	2012	85565	1	1	1	24	NA	1	1003467189290480	34	3	41903	0.590005	NA	NA	6256.8	0	1.01155	1.0146	Low tree cover	321Am	10.2	Santa Catalina Mountains Encinal Woodland	Chihuahuan Semi-Desert	Basin and Range	321A	321	West
188692874020004	40386306010690	63	23.2	2245314010690	2012	83278	1	1	1	24.2	NA	1	1003467296290480	4	9	41903	0.601805	NA	NA	6997.45	0	1	1	Low tree cover/Private	M313Ah	10	White Mountains Coniferous Forest	Arizona-New Mexico Mountains Semi-Desert - Open Woodland - Coniferous Forest - Alpine Meadow	White Mountains - San Francisco Peaks - Mongollon Rim	M313A	M313	West
188692902020004	40386306010690	803	20.2	2245340010690	2012	83278	1	1	1	20.5	NA	1	1003467296290480	4	9	41903	0.601805	NA	NA	6997.45	0	1	1	Low tree cover/Private	M313Ah	10	White Mountains Coniferous Forest	Arizona-New Mexico Mountains Semi-Desert - Open Woodland - Coniferous Forest - Alpine Meadow	White Mountains - San Francisco Peaks - Mongollon Rim	M313A	M313	West
188693518020004	40386358010690	63	23.2	2245497010690	2012	87218	1	1	1	23.6	NA	1	1003467302290480	5	9	41903	0.601805	NA	NA	6706.9	0	1.00248	1.00248	Nontree/Nonprivate	321Aj	10	Sulphur Springs Plains Desert Grass-Shrubland	Chihuahuan Semi-Desert	Basin and Range	321A	321	West
188693520020004	40386358010690	63	23.7	2245499010690	2012	87218	1	1	1	23.1	NA	1	1003467302290480	5	9	41903	0.601805	NA	NA	6706.9	0	1.00248	1.00248	Nontree/Nonprivate	321Aj	10	Sulphur Springs Plains Desert Grass-Shrubland	Chihuahuan Semi-Desert	Basin and Range	321A	321	West
188693365020004	40386343010690	757	19.5	2245897010690	2012	91549	1	1	1	20.7	NA	1	1003467320290480	69	9	41903	0.601805	NA	NA	7258.25	0	1	1	Nontree/Private/Visit	321Aj	10	Sulphur Springs Plains Desert Grass-Shrubland	Chihuahuan Semi-Desert	Basin and Range	321A	321	West
188693369020004	40386343010690	757	21.8	2245901010690	2012	91549	1	1	1	21.9	NA	1	1003467320290480	69	9	41903	0.601805	NA	NA	7258.25	0	1	1	Nontree/Private/Visit	321Aj	10	Sulphur Springs Plains Desert Grass-Shrubland	Chihuahuan Semi-Desert	Basin and Range	321A	321	West
188693277020004	40386327010690	803	24.8	2245921010690	2012	91796	1	1	1	23.5	NA	1	1003467296290480	4	9	41903	0.607883	NA	NA	6997.45	0	1	1	Low tree cover/Private	321Aj	9.9	Sulphur Springs Plains Desert Grass-Shrubland	Chihuahuan Semi-Desert	Basin and Range	321A	321	West
188693281020004	40386327010690	803	22.4	2245925010690	2012	91796	1	1	1	22.3	NA	1	1003467296290480	4	9	41903	0.607883	NA	NA	6997.45	0	1	1	Low tree cover/Private	321Aj	9.9	Sulphur Springs Plains Desert Grass-Shrubland	Chihuahuan Semi-Desert	Basin and Range	321A	321	West
188694782020004	40386409010690	69	25.9	2246045010690	2012	82599	1	1	1	25.3	NA	1	1003467344290480	34	11	41903	0.595846	NA	NA	6427.41	0	1.00958	1.00958	Low tree cover	M313Ag	10.1	White Mountains Woodland	Arizona-New Mexico Mountains Semi-Desert - Open Woodland - Coniferous Forest - Alpine Meadow	White Mountains - San Francisco Peaks - Mongollon Rim	M313A	M313	West
188694685020004	40386406010690	63	20.9	2246076010690	2012	84706	1	1	1	20.1	NA	1	1003467344290480	34	11	41903	0.595846	NA	NA	6427.41	0	1.00958	1.00958	Low tree cover	M313Ag	10.1	White Mountains Woodland	Arizona-New Mexico Mountains Semi-Desert - Open Woodland - Coniferous Forest - Alpine Meadow	White Mountains - San Francisco Peaks - Mongollon Rim	M313A	M313	West
188694518020004	40386399010690	202	32.2	2246189010690	2012	88372	1	1	2	32	NA	1	1003467344290480	34	11	41903	0.595846	0.595846	NA	6427.41	0	1.00958	1.00958	Low tree cover	M313Ah	10.1	White Mountains Coniferous Forest	Arizona-New Mexico Mountains Semi-Desert - Open Woodland - Coniferous Forest - Alpine Meadow	White Mountains - San Francisco Peaks - Mongollon Rim	M313A	M313	West
188701977020004	40387250010690	843	18.6	2250892010690	2012	89177	1	1	1	20.6	NA	1	1003467021290480	13	19	41903	0.573147	NA	NA	6312.9	0	1.0084	1.0084	Tree cover/Nonprivate	321Ak	10.5	Santa Catalina Mountains Sierra Madre Interior Chapparral	Chihuahuan Semi-Desert	Basin and Range	321A	321	West
188701982020004	40387250010690	843	20.4	2250897010690	2012	89177	1	1	1	12	NA	1	1003467021290480	13	19	41903	0.573147	NA	NA	6312.9	0	1.0084	1.0084	Tree cover/Nonprivate	321Ak	10.5	Santa Catalina Mountains Sierra Madre Interior Chapparral	Chihuahuan Semi-Desert	Basin and Range	321A	321	West
188702009020004	40387250010690	63	21.6	2250924010690	2012	89177	1	1	1	21.3	NA	1	1003467021290480	13	19	41903	0.573147	NA	NA	6312.9	0	1.0084	1.0084	Tree cover/Nonprivate	321Ak	10.5	Santa Catalina Mountains Sierra Madre Interior Chapparral	Chihuahuan Semi-Desert	Basin and Range	321A	321	West
188703275020004	40387520010690	59	18.8	2251290010690	2012	84761	1	1	1	22.5	NA	1	1003467039290480	3	21	41903	0.562434	NA	NA	7658.6	0	1	1	Low tree cover/Nonprivate	321Aj	10.7	Sulphur Springs Plains Desert Grass-Shrubland	Chihuahuan Semi-Desert	Basin and Range	321A	321	West
188703885020004	40387554010690	63	23.2	2251556010690	2012	83767	1	1	1	22.6	NA	1	1003467073290480	13	23	41903	0.590005	NA	NA	5457.25	0	1.00787	1.00787	Tree cover/Nonprivate	321Am	10.2	Santa Catalina Mountains Encinal Woodland	Chihuahuan Semi-Desert	Basin and Range	321A	321	West
188703889020004	40387554010690	803	23.3	2251560010690	2012	83767	1	1	1	23.2	NA	1	1003467073290480	13	23	41903	0.590005	NA	NA	5457.25	0	1.00787	1.00787	Tree cover/Nonprivate	321Am	10.2	Santa Catalina Mountains Encinal Woodland	Chihuahuan Semi-Desert	Basin and Range	321A	321	West
188703897020004	40387554010690	63	29.8	2251568010690	2012	83767	1	1	1	28.8	NA	1	1003467073290480	13	23	41903	0.590005	NA	NA	5457.25	0	1.00787	1.00787	Tree cover/Nonprivate	321Am	10.2	Santa Catalina Mountains Encinal Woodland	Chihuahuan Semi-Desert	Basin and Range	321A	321	West
188703900020004	40387554010690	63	23.7	2251571010690	2012	83767	1	1	1	24.2	NA	1	1003467073290480	13	23	41903	0.590005	NA	NA	5457.25	0	1.00787	1.00787	Tree cover/Nonprivate	321Am	10.2	Santa Catalina Mountains Encinal Woodland	Chihuahuan Semi-Desert	Basin and Range	321A	321	West
188704016020004	40387555010690	829	NA	2251609010690	2012	84423	1	1	0	22.9	7	1	1003467069290480	5	23	41903	NA	NA	NA	7871.19	0	1	1	Nontree/Nonprivate	321Am	10.5	Santa Catalina Mountains Encinal Woodland	Chihuahuan Semi-Desert	Basin and Range	321A	321	West
188703752020004	40387548010690	829	19.9	2251636010690	2012	84629	1	1	1	21.6	NA	1	1003467069290480	5	23	41903	0.590005	NA	NA	7871.19	0	1	1	Nontree/Nonprivate	321Am	10.2	Santa Catalina Mountains Encinal Woodland	Chihuahuan Semi-Desert	Basin and Range	321A	321	West
188703793020004	40387552010690	829	NA	2251784010690	2012	90904	1	1	0	24.3	7	1	1003467069290480	5	23	41903	NA	NA	NA	7871.19	0	1	1	Nontree/Nonprivate	321Am	10.6	Santa Catalina Mountains Encinal Woodland	Chihuahuan Semi-Desert	Basin and Range	321A	321	West
188674988020004	40385447010690	65	16.1	41713460010690	2012	80093	1	1	1	20.2	NA	1	1003467174290480	69	1	41903	NA	NA	NA	7140.85	0	1.00626	1.00607	Nontree/Private/Visit	313Ba	10.2	Chuska Mountains Woodland Subsection	Colorado Plateau Semi-Desert	Navaho Canyonlands	313B	313	West
188675260020004	40385470010690	122	20.1	2238000010690	2012	80747	1	1	1	19.5	NA	1	1003467158290480	4	1	41903	0.595846	NA	NA	6508.9	0	1	1	Low tree cover/Private	313Ba	10.1	Chuska Mountains Woodland Subsection	Colorado Plateau Semi-Desert	Navaho Canyonlands	313B	313	West
188675029020004	40385452010690	65	22.3	2238098010690	2012	81489	1	1	1	22.3	NA	1	1003467158290480	4	1	41903	0.584276	NA	NA	6508.9	0	1	1	Low tree cover/Private	313Ba	10.3	Chuska Mountains Woodland Subsection	Colorado Plateau Semi-Desert	Navaho Canyonlands	313B	313	West
188675045020004	40385452010690	65	29.1	2238114010690	2012	81489	1	1	1	28.6	NA	1	1003467158290480	4	1	41903	0.584276	NA	NA	6508.9	0	1	1	Low tree cover/Private	313Ba	10.3	Chuska Mountains Woodland Subsection	Colorado Plateau Semi-Desert	Navaho Canyonlands	313B	313	West
188675370020004	40385474010690	202	31	2238238010690	2012	81929	2	1	2	30.9	NA	1	1003467158290480	4	1	41903	0.584276	0.584276	NA	6508.9	0	1	1	Low tree cover/Private	313Ap	10.3	Vermilion Cliffs Woodland	Colorado Plateau Semi-Desert	Grand Canyon	313A	313	West
188676558020004	40385521010690	122	29.5	2238297010690	2012	82398	1	1	1	29.2	NA	1	1003467158290480	4	1	41903	0.590005	NA	NA	6508.9	0	1	1	Low tree cover/Private	313Ba	10.2	Chuska Mountains Woodland Subsection	Colorado Plateau Semi-Desert	Navaho Canyonlands	313B	313	West
188676570020004	40385521010690	122	26.6	2238309010690	2012	82398	1	1	2	26.8	NA	1	1003467158290480	4	1	41903	0.590005	0.590005	NA	6508.9	0	1	1	Low tree cover/Private	313Ba	10.2	Chuska Mountains Woodland Subsection	Colorado Plateau Semi-Desert	Navaho Canyonlands	313B	313	West
188676584020004	40385521010690	122	21.7	2238321010690	2012	82398	1	1	1	20.8	NA	1	1003467158290480	4	1	41903	0.590005	NA	NA	6508.9	0	1	1	Low tree cover/Private	313Ba	10.2	Chuska Mountains Woodland Subsection	Colorado Plateau Semi-Desert	Navaho Canyonlands	313B	313	West
188676588020004	40385521010690	106	26.5	2238325010690	2012	82398	1	1	1	26.4	NA	1	1003467158290480	4	1	41903	0.590005	NA	NA	6508.9	0	1	1	Low tree cover/Private	313Ba	10.2	Chuska Mountains Woodland Subsection	Colorado Plateau Semi-Desert	Navaho Canyonlands	313B	313	West
188679199020004	40385651010690	69	21.7	2238350010690	2012	82503	1	1	1	20.8	NA	1	1003467158290480	4	1	41903	0.607883	NA	NA	6508.9	0	1	1	Low tree cover/Private	313Db	9.9	Painted Desert Steppe Grassland	Colorado Plateau Semi-Desert	Painted Desert	313D	313	West
188675647020004	40385488010690	65	31.6	2238507010690	2012	83017	1	1	1	31.6	NA	1	1003467140290480	1	1	41903	0.578658	NA	NA	5662.5	0	1	1	High tree cover/Nonprivate	313Ba	10.4	Chuska Mountains Woodland Subsection	Colorado Plateau Semi-Desert	Navaho Canyonlands	313B	313	West
188678218020004	40385611010690	746	22.4	2238616010690	2012	83231	2	2	1	21.6	NA	1	1003467164290480	5	1	41903	0.607883	NA	NA	7165.7	0	1	1	Nontree/Nonprivate	M313Ah	9.9	White Mountains Coniferous Forest	Arizona-New Mexico Mountains Semi-Desert - Open Woodland - Coniferous Forest - Alpine Meadow	White Mountains - San Francisco Peaks - Mongollon Rim	M313A	M313	West
188678219020004	40385611010690	122	25	2238617010690	2012	83231	2	2	1	23.5	NA	1	1003467164290480	5	1	41903	0.607883	NA	NA	7165.7	0	1	1	Nontree/Nonprivate	M313Ah	9.9	White Mountains Coniferous Forest	Arizona-New Mexico Mountains Semi-Desert - Open Woodland - Coniferous Forest - Alpine Meadow	White Mountains - San Francisco Peaks - Mongollon Rim	M313A	M313	West
188678789020004	40385627010690	15	20.6	2238653010690	2012	83319	1	1	2	20.2	NA	1	1003467164290480	5	1	41903	0.614086	0.614086	NA	7165.7	0	1	1	Nontree/Nonprivate	M313Ah	9.8	White Mountains Coniferous Forest	Arizona-New Mexico Mountains Semi-Desert - Open Woodland - Coniferous Forest - Alpine Meadow	White Mountains - San Francisco Peaks - Mongollon Rim	M313A	M313	West
188678790020004	40385627010690	15	21.8	2238654010690	2012	83319	1	1	2	22.3	NA	1	1003467164290480	5	1	41903	0.614086	0.614086	NA	7165.7	0	1	1	Nontree/Nonprivate	M313Ah	9.8	White Mountains Coniferous Forest	Arizona-New Mexico Mountains Semi-Desert - Open Woodland - Coniferous Forest - Alpine Meadow	White Mountains - San Francisco Peaks - Mongollon Rim	M313A	M313	West
188678814020004	40385627010690	15	22.1	2238679010690	2012	83319	1	1	2	22	NA	1	1003467164290480	5	1	41903	0.614086	0.614086	NA	7165.7	0	1	1	Nontree/Nonprivate	M313Ah	9.8	White Mountains Coniferous Forest	Arizona-New Mexico Mountains Semi-Desert - Open Woodland - Coniferous Forest - Alpine Meadow	White Mountains - San Francisco Peaks - Mongollon Rim	M313A	M313	West
381210560489998	40385634010690	353	27.6	12105331010690	2012	83717	1	1	1	24.9	NA	1	1003467158290480	4	1	41903	0.742969	NA	NA	6508.9	0	1	1	Low tree cover/Private	M313Ah	8.1	White Mountains Coniferous Forest	Arizona-New Mexico Mountains Semi-Desert - Open Woodland - Coniferous Forest - Alpine Meadow	White Mountains - San Francisco Peaks - Mongollon Rim	M313A	M313	West
264094825489998	40385582010690	69	26.1	2238769010690	2012	84226	1	1	1	25.9	NA	1	1003467158290480	4	1	41903	0.527899	NA	NA	6508.9	0	1	1	Low tree cover/Private	313Db	11.4	Painted Desert Steppe Grassland	Colorado Plateau Semi-Desert	Painted Desert	313D	313	West
264094829489998	40385582010690	69	25.4	2238773010690	2012	84226	1	1	1	26.2	NA	1	1003467158290480	4	1	41903	0.527899	NA	NA	6508.9	0	1	1	Low tree cover/Private	313Db	11.4	Painted Desert Steppe Grassland	Colorado Plateau Semi-Desert	Painted Desert	313D	313	West
264094830489998	40385582010690	69	27.2	2238774010690	2012	84226	1	1	1	27.4	NA	1	1003467158290480	4	1	41903	0.527899	NA	NA	6508.9	0	1	1	Low tree cover/Private	313Db	11.4	Painted Desert Steppe Grassland	Colorado Plateau Semi-Desert	Painted Desert	313D	313	West
300877641489998	40385618010690	202	27.4	12105462010690	2012	84611	1	1	1	26.4	NA	1	1003467146290480	2	1	41903	0.82439	NA	NA	6761.88	0	1.00295	1.00295	High tree cover/Private	M313Ah	7.3	White Mountains Coniferous Forest	Arizona-New Mexico Mountains Semi-Desert - Open Woodland - Coniferous Forest - Alpine Meadow	White Mountains - San Francisco Peaks - Mongollon Rim	M313A	M313	West
300877666489998	40385618010690	202	21.5	12105486010690	2012	84611	1	1	1	20.4	NA	1	1003467146290480	2	1	41903	0.82439	NA	NA	6761.88	0	1.00295	1.00295	High tree cover/Private	M313Ah	7.3	White Mountains Coniferous Forest	Arizona-New Mexico Mountains Semi-Desert - Open Woodland - Coniferous Forest - Alpine Meadow	White Mountains - San Francisco Peaks - Mongollon Rim	M313A	M313	West
300877676489998	40385618010690	746	22.5	12105495010690	2012	84611	1	1	1	21	NA	1	1003467146290480	2	1	41903	0.82439	NA	NA	6761.88	0	1.00295	1.00295	High tree cover/Private	M313Ah	7.3	White Mountains Coniferous Forest	Arizona-New Mexico Mountains Semi-Desert - Open Woodland - Coniferous Forest - Alpine Meadow	White Mountains - San Francisco Peaks - Mongollon Rim	M313A	M313	West
300877678489998	40385618010690	202	24.9	12105497010690	2012	84611	1	1	1	23.5	NA	1	1003467146290480	2	1	41903	0.82439	NA	NA	6761.88	0	1.00295	1.00295	High tree cover/Private	M313Ah	7.3	White Mountains Coniferous Forest	Arizona-New Mexico Mountains Semi-Desert - Open Woodland - Coniferous Forest - Alpine Meadow	White Mountains - San Francisco Peaks - Mongollon Rim	M313A	M313	West
381210702489998	40385636010690	63	24.9	12105520010690	2012	84769	1	1	1	24.2	NA	1	1003467158290480	4	1	41903	0.752256	NA	NA	6508.9	0	1	1	Low tree cover/Private	313Bo	8	San Mateo Mountains Woodlands Subsection	Colorado Plateau Semi-Desert	Navaho Canyonlands	313B	313	West
188676429020004	40385518010690	106	20	2238851010690	2012	84864	1	1	1	19.5	NA	1	1003467158290480	4	1	41903	0.601805	NA	NA	6508.9	0	1	1	Low tree cover/Private	313Dc	10	Hopi Mesas Woodland	Colorado Plateau Semi-Desert	Painted Desert	313D	313	West
300878779489998	40385633010690	63	24.4	12105553010690	2012	85015	1	1	1	24.9	NA	1	1003467146290480	2	1	41903	0.82439	NA	NA	6761.88	0	1.00295	1.00295	High tree cover/Private	313Da	7.3	Little Colorado River Valley Cold Desert Shrubland	Colorado Plateau Semi-Desert	Painted Desert	313D	313	West
300878790489998	40385633010690	63	38	12105564010690	2012	85015	1	1	1	38	NA	1	1003467146290480	2	1	41903	0.82439	NA	NA	6761.88	0	1.00295	1.00295	High tree cover/Private	313Da	7.3	Little Colorado River Valley Cold Desert Shrubland	Colorado Plateau Semi-Desert	Painted Desert	313D	313	West
188677080020004	40385536010690	69	NA	2238895010690	2012	85036	1	2	0	20	7	1	1003467174290480	69	1	41903	NA	NA	NA	7140.85	0	1.00626	1.00607	Nontree/Private/Visit	313Db	10.1	Painted Desert Steppe Grassland	Colorado Plateau Semi-Desert	Painted Desert	313D	313	West
188675155020004	40385469010690	65	22.4	2239031010690	2012	86247	1	1	1	24.3	NA	1	1003467174290480	69	1	41903	NA	NA	NA	7140.85	0	1.00626	1.00607	Nontree/Private/Visit	313Ac	10.5	Monument Upwarp	Colorado Plateau Semi-Desert	Grand Canyon	313A	313	West
188676205020004	40385510010690	65	22.1	2239063010690	2012	86684	1	1	1	21.9	NA	1	1003467174290480	69	1	41903	0.601805	NA	NA	7140.85	0	1.00626	1.00607	Nontree/Private/Visit	M313Ak	10	Coconino Plateau Woodland	Arizona-New Mexico Mountains Semi-Desert - Open Woodland - Coniferous Forest - Alpine Meadow	White Mountains - San Francisco Peaks - Mongollon Rim	M313A	M313	West
188676213020004	40385510010690	65	25.2	2239071010690	2012	86684	1	1	1	24.7	NA	1	1003467174290480	69	1	41903	0.601805	NA	NA	7140.85	0	1.00626	1.00607	Nontree/Private/Visit	M313Ak	10	Coconino Plateau Woodland	Arizona-New Mexico Mountains Semi-Desert - Open Woodland - Coniferous Forest - Alpine Meadow	White Mountains - San Francisco Peaks - Mongollon Rim	M313A	M313	West
188676269020004	40385511010690	65	NA	2239122010690	2012	87789	1	1	3	21.6	NA	1	1003467158290480	4	1	41903	0.601805	NA	0.601805	6508.9	0	1	1	Low tree cover/Private	M313Ah	10	White Mountains Coniferous Forest	Arizona-New Mexico Mountains Semi-Desert - Open Woodland - Coniferous Forest - Alpine Meadow	White Mountains - San Francisco Peaks - Mongollon Rim	M313A	M313	West
188676276020004	40385511010690	65	20.5	2239129010690	2012	87789	1	1	1	20.5	NA	1	1003467158290480	4	1	41903	0.601805	NA	NA	6508.9	0	1	1	Low tree cover/Private	M313Ah	10	White Mountains Coniferous Forest	Arizona-New Mexico Mountains Semi-Desert - Open Woodland - Coniferous Forest - Alpine Meadow	White Mountains - San Francisco Peaks - Mongollon Rim	M313A	M313	West
188677440020004	40385560010690	69	30.5	2239291010690	2012	88893	1	1	1	29.6	NA	1	1003467174290480	69	1	41903	0.601805	NA	NA	7140.85	0	1.00626	1.00607	Nontree/Private/Visit	313Bo	10	San Mateo Mountains Woodlands Subsection	Colorado Plateau Semi-Desert	Navaho Canyonlands	313B	313	West
188677441020004	40385560010690	69	38.7	2239292010690	2012	88893	1	1	1	38.5	NA	1	1003467174290480	69	1	41903	0.601805	NA	NA	7140.85	0	1.00626	1.00607	Nontree/Private/Visit	313Bo	10	San Mateo Mountains Woodlands Subsection	Colorado Plateau Semi-Desert	Navaho Canyonlands	313B	313	West
188677442020004	40385560010690	69	25.8	2239293010690	2012	88893	1	1	1	25.4	NA	1	1003467174290480	69	1	41903	0.601805	NA	NA	7140.85	0	1.00626	1.00607	Nontree/Private/Visit	313Bo	10	San Mateo Mountains Woodlands Subsection	Colorado Plateau Semi-Desert	Navaho Canyonlands	313B	313	West
188677444020004	40385560010690	69	25.3	2239294010690	2012	88893	1	1	1	25.6	NA	1	1003467174290480	69	1	41903	0.601805	NA	NA	7140.85	0	1.00626	1.00607	Nontree/Private/Visit	313Bo	10	San Mateo Mountains Woodlands Subsection	Colorado Plateau Semi-Desert	Navaho Canyonlands	313B	313	West
188677504020004	40385571010690	69	23.7	2239428010690	2012	89945	1	1	1	24.3	NA	1	1003467174290480	69	1	41903	0.607883	NA	NA	7140.85	0	1.00626	1.00607	Nontree/Private/Visit	313Db	9.9	Painted Desert Steppe Grassland	Colorado Plateau Semi-Desert	Painted Desert	313D	313	West
188677505020004	40385571010690	69	30.1	2239429010690	2012	89945	1	1	1	29.9	NA	1	1003467174290480	69	1	41903	0.607883	NA	NA	7140.85	0	1.00626	1.00607	Nontree/Private/Visit	313Db	9.9	Painted Desert Steppe Grassland	Colorado Plateau Semi-Desert	Painted Desert	313D	313	West
188677507020004	40385571010690	69	32	2239431010690	2012	89945	1	1	1	34.3	NA	1	1003467174290480	69	1	41903	0.607883	NA	NA	7140.85	0	1.00626	1.00607	Nontree/Private/Visit	313Db	9.9	Painted Desert Steppe Grassland	Colorado Plateau Semi-Desert	Painted Desert	313D	313	West
188677508020004	40385571010690	69	21.6	2239432010690	2012	89945	1	1	1	22	NA	1	1003467174290480	69	1	41903	0.607883	NA	NA	7140.85	0	1.00626	1.00607	Nontree/Private/Visit	313Db	9.9	Painted Desert Steppe Grassland	Colorado Plateau Semi-Desert	Painted Desert	313D	313	West
188678533020004	40385619010690	746	23.3	2239451010690	2012	90036	1	1	2	20.5	NA	1	1003467152290480	3	1	41903	0.601805	0.601805	NA	6684.5	0	1	1	Low tree cover/Nonprivate	M313Ah	10	White Mountains Coniferous Forest	Arizona-New Mexico Mountains Semi-Desert - Open Woodland - Coniferous Forest - Alpine Meadow	White Mountains - San Francisco Peaks - Mongollon Rim	M313A	M313	West
188678535020004	40385619010690	202	28.6	2239453010690	2012	90036	1	1	2	29.8	NA	1	1003467152290480	3	1	41903	0.601805	0.601805	NA	6684.5	0	1	1	Low tree cover/Nonprivate	M313Ah	10	White Mountains Coniferous Forest	Arizona-New Mexico Mountains Semi-Desert - Open Woodland - Coniferous Forest - Alpine Meadow	White Mountains - San Francisco Peaks - Mongollon Rim	M313A	M313	West
188678547020004	40385619010690	122	22.7	2239465010690	2012	90036	1	1	2	21.9	NA	1	1003467152290480	3	1	41903	0.601805	0.601805	NA	6684.5	0	1	1	Low tree cover/Nonprivate	M313Ah	10	White Mountains Coniferous Forest	Arizona-New Mexico Mountains Semi-Desert - Open Woodland - Coniferous Forest - Alpine Meadow	White Mountains - San Francisco Peaks - Mongollon Rim	M313A	M313	West
188678557020004	40385619010690	122	28.6	2239474010690	2012	90036	1	1	1	28.1	NA	1	1003467152290480	3	1	41903	0.601805	NA	NA	6684.5	0	1	1	Low tree cover/Nonprivate	M313Ah	10	White Mountains Coniferous Forest	Arizona-New Mexico Mountains Semi-Desert - Open Woodland - Coniferous Forest - Alpine Meadow	White Mountains - San Francisco Peaks - Mongollon Rim	M313A	M313	West
188677134020004	40385539010690	69	30.6	2239524010690	2012	90419	2	2	1	30.1	NA	1	1003467174290480	69	1	41903	0.607883	NA	NA	7140.85	0	1.00626	1.00607	Nontree/Private/Visit	313Dc	9.9	Hopi Mesas Woodland	Colorado Plateau Semi-Desert	Painted Desert	313D	313	West
188677135020004	40385539010690	69	23.8	2239525010690	2012	90419	2	2	1	23.5	NA	1	1003467174290480	69	1	41903	0.607883	NA	NA	7140.85	0	1.00626	1.00607	Nontree/Private/Visit	313Dc	9.9	Hopi Mesas Woodland	Colorado Plateau Semi-Desert	Painted Desert	313D	313	West
188677342020004	40385551010690	69	34.3	2239609010690	2012	91032	1	1	1	33.4	NA	1	1003467158290480	4	1	41903	0.607883	NA	NA	6508.9	0	1	1	Low tree cover/Private	313Cd	9.9	Mazatzal Mountains Woodland	Colorado Plateau Semi-Desert	Tonto Transition	313C	313	West
188677343020004	40385551010690	69	14.8	2239610010690	2012	91032	1	1	1	20.3	NA	1	1003467158290480	4	1	41903	0.607883	NA	NA	6508.9	0	1	1	Low tree cover/Private	313Cd	9.9	Mazatzal Mountains Woodland	Colorado Plateau Semi-Desert	Tonto Transition	313C	313	West
188677345020004	40385551010690	69	21.7	2239612010690	2012	91032	1	1	1	22.8	NA	1	1003467158290480	4	1	41903	0.607883	NA	NA	6508.9	0	1	1	Low tree cover/Private	313Cd	9.9	Mazatzal Mountains Woodland	Colorado Plateau Semi-Desert	Tonto Transition	313C	313	West
188677346020004	40385551010690	69	35.4	2239613010690	2012	91032	1	1	1	35.3	NA	1	1003467158290480	4	1	41903	0.607883	NA	NA	6508.9	0	1	1	Low tree cover/Private	313Cd	9.9	Mazatzal Mountains Woodland	Colorado Plateau Semi-Desert	Tonto Transition	313C	313	West
300880390489998	40385662010690	93	25	12105887010690	2012	91036	1	1	2	25.5	NA	1	1003467146290480	2	1	41903	0.82439	0.82439	NA	6761.88	0	1.00295	1.00295	High tree cover/Private	M313Ah	7.3	White Mountains Coniferous Forest	Arizona-New Mexico Mountains Semi-Desert - Open Woodland - Coniferous Forest - Alpine Meadow	White Mountains - San Francisco Peaks - Mongollon Rim	M313A	M313	West
300880406489998	40385662010690	202	21.7	12105900010690	2012	91036	1	1	1	21.6	NA	1	1003467146290480	2	1	41903	0.82439	NA	NA	6761.88	0	1.00295	1.00295	High tree cover/Private	M313Ah	7.3	White Mountains Coniferous Forest	Arizona-New Mexico Mountains Semi-Desert - Open Woodland - Coniferous Forest - Alpine Meadow	White Mountains - San Francisco Peaks - Mongollon Rim	M313A	M313	West
188676136020004	40385502010690	122	23.6	2239627010690	2012	91092	1	1	1	22.7	NA	1	1003467158290480	4	1	41903	0.601805	NA	NA	6508.9	0	1	1	Low tree cover/Private	M313Ah	10	White Mountains Coniferous Forest	Arizona-New Mexico Mountains Semi-Desert - Open Woodland - Coniferous Forest - Alpine Meadow	White Mountains - San Francisco Peaks - Mongollon Rim	M313A	M313	West
188676139020004	40385502010690	122	21.5	2239629010690	2012	91092	1	1	2	21.8	NA	1	1003467158290480	4	1	41903	0.601805	0.601805	NA	6508.9	0	1	1	Low tree cover/Private	M313Ah	10	White Mountains Coniferous Forest	Arizona-New Mexico Mountains Semi-Desert - Open Woodland - Coniferous Forest - Alpine Meadow	White Mountains - San Francisco Peaks - Mongollon Rim	M313A	M313	West
188676142020004	40385502010690	66	22.8	2239631010690	2012	91092	1	1	1	18	NA	1	1003467158290480	4	1	41903	0.601805	NA	NA	6508.9	0	1	1	Low tree cover/Private	M313Ah	10	White Mountains Coniferous Forest	Arizona-New Mexico Mountains Semi-Desert - Open Woodland - Coniferous Forest - Alpine Meadow	White Mountains - San Francisco Peaks - Mongollon Rim	M313A	M313	West
381210437489998	40385625010690	114	23.6	12105934010690	2012	91187	1	1	2	24.7	NA	1	1003467146290480	2	1	41903	0.761778	0.761778	NA	6761.88	0	1.00295	1.00295	High tree cover/Private	M313Ah	7.9	White Mountains Coniferous Forest	Arizona-New Mexico Mountains Semi-Desert - Open Woodland - Coniferous Forest - Alpine Meadow	White Mountains - San Francisco Peaks - Mongollon Rim	M313A	M313	West
188682650020004	40385863010690	65	21.3	2240746010690	2012	80235	1	1	1	20.6	NA	1	1003467207290480	3	5	41903	0.601805	NA	NA	6352.56	0	1.00187	1.00187	Low tree cover/Nonprivate	313Ao	10	Grand Canyon Shrub- Woodland	Colorado Plateau Semi-Desert	Grand Canyon	313A	313	West
188682282020004	40385840010690	122	23.2	2240760010690	2012	80346	1	1	1	22.1	NA	1	1003467207290480	3	5	41903	0.590005	NA	NA	6352.56	0	1.00187	1.00187	Low tree cover/Nonprivate	313Ar	10.2	Kaibab Plateau Montane Conifer Forest	Colorado Plateau Semi-Desert	Grand Canyon	313A	313	West
188689261020004	40386185010690	122	24.2	2240857010690	2012	80865	1	1	1	23.9	NA	1	1003467214290480	12	5	41903	0.633479	NA	NA	6428.77	0	1.00272	1.00272	High tree cover	M313Al	9.5	Coconino Plateau Coniferous Forest	Arizona-New Mexico Mountains Semi-Desert - Open Woodland - Coniferous Forest - Alpine Meadow	White Mountains - San Francisco Peaks - Mongollon Rim	M313A	M313	West
188689262020004	40386185010690	122	26.2	2240858010690	2012	80865	1	1	1	25.9	NA	1	1003467214290480	12	5	41903	0.633479	NA	NA	6428.77	0	1.00272	1.00272	High tree cover	M313Al	9.5	Coconino Plateau Coniferous Forest	Arizona-New Mexico Mountains Semi-Desert - Open Woodland - Coniferous Forest - Alpine Meadow	White Mountains - San Francisco Peaks - Mongollon Rim	M313A	M313	West
188689267020004	40386185010690	122	25.1	2240863010690	2012	80865	1	1	1	24.9	NA	1	1003467214290480	12	5	41903	0.633479	NA	NA	6428.77	0	1.00272	1.00272	High tree cover	M313Al	9.5	Coconino Plateau Coniferous Forest	Arizona-New Mexico Mountains Semi-Desert - Open Woodland - Coniferous Forest - Alpine Meadow	White Mountains - San Francisco Peaks - Mongollon Rim	M313A	M313	West
188684405020004	40386004010690	65	20.1	2240921010690	2012	80891	1	1	1	18.5	NA	1	1003467207290480	3	5	41903	0.601805	NA	NA	6352.56	0	1.00187	1.00187	Low tree cover/Nonprivate	M313Ak	10	Coconino Plateau Woodland	Arizona-New Mexico Mountains Semi-Desert - Open Woodland - Coniferous Forest - Alpine Meadow	White Mountains - San Francisco Peaks - Mongollon Rim	M313A	M313	West
188684406020004	40386004010690	69	22.1	2240922010690	2012	80891	1	1	1	22.7	NA	1	1003467207290480	3	5	41903	0.601805	NA	NA	6352.56	0	1.00187	1.00187	Low tree cover/Nonprivate	M313Ak	10	Coconino Plateau Woodland	Arizona-New Mexico Mountains Semi-Desert - Open Woodland - Coniferous Forest - Alpine Meadow	White Mountains - San Francisco Peaks - Mongollon Rim	M313A	M313	West
188685685020004	40386037010690	122	40.4	2241147010690	2012	81408	1	1	1	39.8	NA	1	1003467214290480	12	5	41903	0.590005	NA	NA	6428.77	0	1.00272	1.00272	High tree cover	M313Al	10.2	Coconino Plateau Coniferous Forest	Arizona-New Mexico Mountains Semi-Desert - Open Woodland - Coniferous Forest - Alpine Meadow	White Mountains - San Francisco Peaks - Mongollon Rim	M313A	M313	West
188685699020004	40386037010690	122	25.5	2241161010690	2012	81408	1	1	1	24.6	NA	1	1003467214290480	12	5	41903	0.590005	NA	NA	6428.77	0	1.00272	1.00272	High tree cover	M313Al	10.2	Coconino Plateau Coniferous Forest	Arizona-New Mexico Mountains Semi-Desert - Open Woodland - Coniferous Forest - Alpine Meadow	White Mountains - San Francisco Peaks - Mongollon Rim	M313A	M313	West
188685706020004	40386037010690	122	20.5	2241168010690	2012	81408	1	1	1	20.3	NA	1	1003467214290480	12	5	41903	0.590005	NA	NA	6428.77	0	1.00272	1.00272	High tree cover	M313Al	10.2	Coconino Plateau Coniferous Forest	Arizona-New Mexico Mountains Semi-Desert - Open Woodland - Coniferous Forest - Alpine Meadow	White Mountains - San Francisco Peaks - Mongollon Rim	M313A	M313	West
188686846020004	40386085010690	122	21.2	2241202010690	2012	81479	1	1	1	20.1	NA	1	1003467214290480	12	5	41903	0.601805	NA	NA	6428.77	0	1.00272	1.00272	High tree cover	M313Al	10	Coconino Plateau Coniferous Forest	Arizona-New Mexico Mountains Semi-Desert - Open Woodland - Coniferous Forest - Alpine Meadow	White Mountains - San Francisco Peaks - Mongollon Rim	M313A	M313	West
188689517020004	40386189010690	65	22.6	2241280010690	2012	81488	1	1	1	22.6	NA	1	1003467211290480	4	5	41903	0.633479	NA	NA	7440.02	0	1.00253	1.00253	Low tree cover/Private	322Aw	9.5	Aubrey High Plains Grassland	American Semi-Desert and Desert	Mojave Desert	322A	322	West
188689526020004	40386189010690	65	22.3	2241288010690	2012	81488	1	1	1	23	NA	1	1003467211290480	4	5	41903	0.633479	NA	NA	7440.02	0	1.00253	1.00253	Low tree cover/Private	322Aw	9.5	Aubrey High Plains Grassland	American Semi-Desert and Desert	Mojave Desert	322A	322	West
188689529020004	40386189010690	65	26.3	2241291010690	2012	81488	1	1	1	25	NA	1	1003467211290480	4	5	41903	0.633479	NA	NA	7440.02	0	1.00253	1.00253	Low tree cover/Private	322Aw	9.5	Aubrey High Plains Grassland	American Semi-Desert and Desert	Mojave Desert	322A	322	West
188688340020004	40386133010690	122	22.3	2241323010690	2012	81674	2	2	1	21.5	NA	1	1003467214290480	12	5	41903	0.601805	NA	NA	6428.77	0	1.00272	1.00272	High tree cover	313Ao	10	Grand Canyon Shrub- Woodland	Colorado Plateau Semi-Desert	Grand Canyon	313A	313	West
188682739020004	40385864010690	122	45	2241434010690	2012	82006	1	1	1	44.7	NA	1	1003467207290480	3	5	41903	0.601805	NA	NA	6352.56	0	1.00187	1.00187	Low tree cover/Nonprivate	313As	10	Kaibab Plateau Spruce-Fir Forest	Colorado Plateau Semi-Desert	Grand Canyon	313A	313	West
188682740020004	40385864010690	93	30.5	2241435010690	2012	82006	1	1	2	31	NA	1	1003467207290480	3	5	41903	0.601805	0.601805	NA	6352.56	0	1.00187	1.00187	Low tree cover/Nonprivate	313As	10	Kaibab Plateau Spruce-Fir Forest	Colorado Plateau Semi-Desert	Grand Canyon	313A	313	West
188682744020004	40385864010690	122	22.1	2241439010690	2012	82006	1	1	1	20.6	NA	1	1003467207290480	3	5	41903	0.601805	NA	NA	6352.56	0	1.00187	1.00187	Low tree cover/Nonprivate	313As	10	Kaibab Plateau Spruce-Fir Forest	Colorado Plateau Semi-Desert	Grand Canyon	313A	313	West
188683139020004	40385882010690	65	22.6	2241528010690	2012	82208	1	1	1	21.6	NA	1	1003467207290480	3	5	41903	0.601805	NA	NA	6352.56	0	1.00187	1.00187	Low tree cover/Nonprivate	313Ar	10	Kaibab Plateau Montane Conifer Forest	Colorado Plateau Semi-Desert	Grand Canyon	313A	313	West
188683524020004	40385932010690	65	23.5	2241629010690	2012	82402	1	1	1	22.8	NA	1	1003467207290480	3	5	41903	0.601805	NA	NA	6352.56	0	1.00187	1.00187	Low tree cover/Nonprivate	313De	10	Kaibab Woodland	Colorado Plateau Semi-Desert	Painted Desert	313D	313	West
188686349020004	40386062010690	69	29.1	2241683010690	2012	82543	1	1	1	28.3	NA	1	1003467207290480	3	5	41903	0.614086	NA	NA	6352.56	0	1.00187	1.00187	Low tree cover/Nonprivate	M313Ak	9.8	Coconino Plateau Woodland	Arizona-New Mexico Mountains Semi-Desert - Open Woodland - Coniferous Forest - Alpine Meadow	White Mountains - San Francisco Peaks - Mongollon Rim	M313A	M313	West
188686757020004	40386081010690	122	24.9	2241733010690	2012	82657	1	1	1	24.9	NA	1	1003467207290480	3	5	41903	0.620417	NA	NA	6352.56	0	1.00187	1.00187	Low tree cover/Nonprivate	M313Al	9.7	Coconino Plateau Coniferous Forest	Arizona-New Mexico Mountains Semi-Desert - Open Woodland - Coniferous Forest - Alpine Meadow	White Mountains - San Francisco Peaks - Mongollon Rim	M313A	M313	West
188688024020004	40386118010690	814	21.9	2241763010690	2012	82748	1	1	1	22.5	NA	1	1003467207290480	3	5	41903	0.595846	NA	NA	6352.56	0	1.00187	1.00187	Low tree cover/Nonprivate	M313Al	10.1	Coconino Plateau Coniferous Forest	Arizona-New Mexico Mountains Semi-Desert - Open Woodland - Coniferous Forest - Alpine Meadow	White Mountains - San Francisco Peaks - Mongollon Rim	M313A	M313	West
188688025020004	40386118010690	122	24.9	2241764010690	2012	82748	1	1	1	24.6	NA	1	1003467207290480	3	5	41903	0.595846	NA	NA	6352.56	0	1.00187	1.00187	Low tree cover/Nonprivate	M313Al	10.1	Coconino Plateau Coniferous Forest	Arizona-New Mexico Mountains Semi-Desert - Open Woodland - Coniferous Forest - Alpine Meadow	White Mountains - San Francisco Peaks - Mongollon Rim	M313A	M313	West
188688040020004	40386118010690	63	27.7	2241777010690	2012	82748	1	1	1	28	NA	1	1003467207290480	3	5	41903	0.595846	NA	NA	6352.56	0	1.00187	1.00187	Low tree cover/Nonprivate	M313Al	10.1	Coconino Plateau Coniferous Forest	Arizona-New Mexico Mountains Semi-Desert - Open Woodland - Coniferous Forest - Alpine Meadow	White Mountains - San Francisco Peaks - Mongollon Rim	M313A	M313	West
188686549020004	40386067010690	66	30.4	2241914010690	2012	83631	1	1	1	30.5	NA	1	1003467236290480	59	5	41903	0.590005	NA	NA	7406.68	0	1.00541	1.00541	Nontree/Nonprivate/Visit	M313Al	10.2	Coconino Plateau Coniferous Forest	Arizona-New Mexico Mountains Semi-Desert - Open Woodland - Coniferous Forest - Alpine Meadow	White Mountains - San Francisco Peaks - Mongollon Rim	M313A	M313	West
188686550020004	40386067010690	66	26.6	2241915010690	2012	83631	1	1	1	26.3	NA	1	1003467236290480	59	5	41903	0.590005	NA	NA	7406.68	0	1.00541	1.00541	Nontree/Nonprivate/Visit	M313Al	10.2	Coconino Plateau Coniferous Forest	Arizona-New Mexico Mountains Semi-Desert - Open Woodland - Coniferous Forest - Alpine Meadow	White Mountains - San Francisco Peaks - Mongollon Rim	M313A	M313	West
188686551020004	40386067010690	66	30.4	2241916010690	2012	83631	1	1	1	31.5	NA	1	1003467236290480	59	5	41903	0.590005	NA	NA	7406.68	0	1.00541	1.00541	Nontree/Nonprivate/Visit	M313Al	10.2	Coconino Plateau Coniferous Forest	Arizona-New Mexico Mountains Semi-Desert - Open Woodland - Coniferous Forest - Alpine Meadow	White Mountains - San Francisco Peaks - Mongollon Rim	M313A	M313	West
188686565020004	40386067010690	66	24.8	2241930010690	2012	83631	1	1	1	24.6	NA	1	1003467236290480	59	5	41903	0.590005	NA	NA	7406.68	0	1.00541	1.00541	Nontree/Nonprivate/Visit	M313Al	10.2	Coconino Plateau Coniferous Forest	Arizona-New Mexico Mountains Semi-Desert - Open Woodland - Coniferous Forest - Alpine Meadow	White Mountains - San Francisco Peaks - Mongollon Rim	M313A	M313	West
188686568020004	40386067010690	66	25.1	2241933010690	2012	83631	1	1	1	26.5	NA	1	1003467236290480	59	5	41903	0.590005	NA	NA	7406.68	0	1.00541	1.00541	Nontree/Nonprivate/Visit	M313Al	10.2	Coconino Plateau Coniferous Forest	Arizona-New Mexico Mountains Semi-Desert - Open Woodland - Coniferous Forest - Alpine Meadow	White Mountains - San Francisco Peaks - Mongollon Rim	M313A	M313	West
188686570020004	40386067010690	66	24.9	2241935010690	2012	83631	1	1	1	24.9	NA	1	1003467236290480	59	5	41903	0.590005	NA	NA	7406.68	0	1.00541	1.00541	Nontree/Nonprivate/Visit	M313Al	10.2	Coconino Plateau Coniferous Forest	Arizona-New Mexico Mountains Semi-Desert - Open Woodland - Coniferous Forest - Alpine Meadow	White Mountains - San Francisco Peaks - Mongollon Rim	M313A	M313	West
188686573020004	40386067010690	66	20.1	2241938010690	2012	83631	1	1	1	20.5	NA	1	1003467236290480	59	5	41903	0.590005	NA	NA	7406.68	0	1.00541	1.00541	Nontree/Nonprivate/Visit	M313Al	10.2	Coconino Plateau Coniferous Forest	Arizona-New Mexico Mountains Semi-Desert - Open Woodland - Coniferous Forest - Alpine Meadow	White Mountains - San Francisco Peaks - Mongollon Rim	M313A	M313	West
188686576020004	40386067010690	66	21.3	2241941010690	2012	83631	1	1	1	21.8	NA	1	1003467236290480	59	5	41903	0.590005	NA	NA	7406.68	0	1.00541	1.00541	Nontree/Nonprivate/Visit	M313Al	10.2	Coconino Plateau Coniferous Forest	Arizona-New Mexico Mountains Semi-Desert - Open Woodland - Coniferous Forest - Alpine Meadow	White Mountains - San Francisco Peaks - Mongollon Rim	M313A	M313	West
188687633020004	40386108010690	63	20.4	2242024010690	2012	83770	1	1	1	18.9	NA	1	1003467207290480	3	5	41903	0.614086	NA	NA	6352.56	0	1.00187	1.00187	Low tree cover/Nonprivate	M313Al	9.8	Coconino Plateau Coniferous Forest	Arizona-New Mexico Mountains Semi-Desert - Open Woodland - Coniferous Forest - Alpine Meadow	White Mountains - San Francisco Peaks - Mongollon Rim	M313A	M313	West
188687646020004	40386108010690	63	25.1	2242036010690	2012	83770	1	1	1	23.5	NA	1	1003467207290480	3	5	41903	0.614086	NA	NA	6352.56	0	1.00187	1.00187	Low tree cover/Nonprivate	M313Al	9.8	Coconino Plateau Coniferous Forest	Arizona-New Mexico Mountains Semi-Desert - Open Woodland - Coniferous Forest - Alpine Meadow	White Mountains - San Francisco Peaks - Mongollon Rim	M313A	M313	West
188686062020004	40386043010690	122	28.8	2242075010690	2012	83987	1	1	1	27.9	NA	1	1003467207290480	3	5	41903	0.614086	NA	NA	6352.56	0	1.00187	1.00187	Low tree cover/Nonprivate	M313Al	9.8	Coconino Plateau Coniferous Forest	Arizona-New Mexico Mountains Semi-Desert - Open Woodland - Coniferous Forest - Alpine Meadow	White Mountains - San Francisco Peaks - Mongollon Rim	M313A	M313	West
188686064020004	40386043010690	122	21.9	2242077010690	2012	83987	1	1	1	21.2	NA	1	1003467207290480	3	5	41903	0.614086	NA	NA	6352.56	0	1.00187	1.00187	Low tree cover/Nonprivate	M313Al	9.8	Coconino Plateau Coniferous Forest	Arizona-New Mexico Mountains Semi-Desert - Open Woodland - Coniferous Forest - Alpine Meadow	White Mountains - San Francisco Peaks - Mongollon Rim	M313A	M313	West
188686065020004	40386043010690	122	22.2	2242078010690	2012	83987	1	1	1	21.5	NA	1	1003467207290480	3	5	41903	0.614086	NA	NA	6352.56	0	1.00187	1.00187	Low tree cover/Nonprivate	M313Al	9.8	Coconino Plateau Coniferous Forest	Arizona-New Mexico Mountains Semi-Desert - Open Woodland - Coniferous Forest - Alpine Meadow	White Mountains - San Francisco Peaks - Mongollon Rim	M313A	M313	West
188683065020004	40385873010690	69	26.6	2242089010690	2012	84161	1	1	1	26.9	NA	1	1003467248290480	69	5	41903	0.62688	NA	NA	7408.6	0	1.00353	1.0039	Nontree/Private/Visit	313Am	9.6	Kaibito Plateau High Desert Shrubland	Colorado Plateau Semi-Desert	Grand Canyon	313A	313	West
188683959020004	40385961010690	65	21.2	2242107010690	2012	84241	1	1	1	21.2	NA	1	1003467207290480	3	5	41903	0.601805	NA	NA	6352.56	0	1.00187	1.00187	Low tree cover/Nonprivate	313De	10	Kaibab Woodland	Colorado Plateau Semi-Desert	Painted Desert	313D	313	West
188683967020004	40385961010690	65	30.7	2242115010690	2012	84241	1	1	1	29.6	NA	1	1003467207290480	3	5	41903	0.601805	NA	NA	6352.56	0	1.00187	1.00187	Low tree cover/Nonprivate	313De	10	Kaibab Woodland	Colorado Plateau Semi-Desert	Painted Desert	313D	313	West
188683978020004	40385961010690	65	20.2	2242126010690	2012	84241	1	1	1	20	NA	1	1003467207290480	3	5	41903	0.601805	NA	NA	6352.56	0	1.00187	1.00187	Low tree cover/Nonprivate	313De	10	Kaibab Woodland	Colorado Plateau Semi-Desert	Painted Desert	313D	313	West
188683988020004	40385961010690	65	19.7	2242135010690	2012	84241	1	1	1	20	NA	1	1003467207290480	3	5	41903	0.601805	NA	NA	6352.56	0	1.00187	1.00187	Low tree cover/Nonprivate	313De	10	Kaibab Woodland	Colorado Plateau Semi-Desert	Painted Desert	313D	313	West
188683995020004	40385961010690	106	20.1	2242142010690	2012	84241	1	1	2	20.3	NA	1	1003467207290480	3	5	41903	0.601805	0.601805	NA	6352.56	0	1.00187	1.00187	Low tree cover/Nonprivate	313De	10	Kaibab Woodland	Colorado Plateau Semi-Desert	Painted Desert	313D	313	West
188683853020004	40385953010690	65	24.1	2242275010690	2012	84303	1	1	1	24.5	NA	1	1003467211290480	4	5	41903	0.590005	NA	NA	7440.02	0	1.00253	1.00253	Low tree cover/Private	313De	10.2	Kaibab Woodland	Colorado Plateau Semi-Desert	Painted Desert	313D	313	West
188685870020004	40386041010690	65	22.2	2242359010690	2012	84521	1	1	1	22.2	NA	1	1003467207290480	3	5	41903	0.584276	NA	NA	6352.56	0	1.00187	1.00187	Low tree cover/Nonprivate	M313Ak	10.3	Coconino Plateau Woodland	Arizona-New Mexico Mountains Semi-Desert - Open Woodland - Coniferous Forest - Alpine Meadow	White Mountains - San Francisco Peaks - Mongollon Rim	M313A	M313	West
188685880020004	40386041010690	65	27.5	2242369010690	2012	84521	1	1	1	27.7	NA	1	1003467207290480	3	5	41903	0.584276	NA	NA	6352.56	0	1.00187	1.00187	Low tree cover/Nonprivate	M313Ak	10.3	Coconino Plateau Woodland	Arizona-New Mexico Mountains Semi-Desert - Open Woodland - Coniferous Forest - Alpine Meadow	White Mountains - San Francisco Peaks - Mongollon Rim	M313A	M313	West
188682959020004	40385871010690	106	23.1	2242392010690	2012	84600	1	1	1	22.9	NA	1	1003467207290480	3	5	41903	0.601805	NA	NA	6352.56	0	1.00187	1.00187	Low tree cover/Nonprivate	313As	10	Kaibab Plateau Spruce-Fir Forest	Colorado Plateau Semi-Desert	Grand Canyon	313A	313	West
188682961020004	40385871010690	66	26.9	2242394010690	2012	84600	1	1	1	26.2	NA	1	1003467207290480	3	5	41903	0.601805	NA	NA	6352.56	0	1.00187	1.00187	Low tree cover/Nonprivate	313As	10	Kaibab Plateau Spruce-Fir Forest	Colorado Plateau Semi-Desert	Grand Canyon	313A	313	West
188682962020004	40385871010690	202	23.3	2242395010690	2012	84600	1	1	1	22.9	NA	1	1003467207290480	3	5	41903	0.601805	NA	NA	6352.56	0	1.00187	1.00187	Low tree cover/Nonprivate	313As	10	Kaibab Plateau Spruce-Fir Forest	Colorado Plateau Semi-Desert	Grand Canyon	313A	313	West
188682964020004	40385871010690	106	32.2	2242397010690	2012	84600	1	1	1	32.3	NA	1	1003467207290480	3	5	41903	0.601805	NA	NA	6352.56	0	1.00187	1.00187	Low tree cover/Nonprivate	313As	10	Kaibab Plateau Spruce-Fir Forest	Colorado Plateau Semi-Desert	Grand Canyon	313A	313	West
188682965020004	40385871010690	106	27	2242398010690	2012	84600	1	1	1	26.9	NA	1	1003467207290480	3	5	41903	0.601805	NA	NA	6352.56	0	1.00187	1.00187	Low tree cover/Nonprivate	313As	10	Kaibab Plateau Spruce-Fir Forest	Colorado Plateau Semi-Desert	Grand Canyon	313A	313	West
188682971020004	40385871010690	106	25	2242402010690	2012	84600	1	1	1	25	NA	1	1003467207290480	3	5	41903	0.601805	NA	NA	6352.56	0	1.00187	1.00187	Low tree cover/Nonprivate	313As	10	Kaibab Plateau Spruce-Fir Forest	Colorado Plateau Semi-Desert	Grand Canyon	313A	313	West
188682975020004	40385871010690	202	21.6	2242406010690	2012	84600	1	1	1	20.6	NA	1	1003467207290480	3	5	41903	0.601805	NA	NA	6352.56	0	1.00187	1.00187	Low tree cover/Nonprivate	313As	10	Kaibab Plateau Spruce-Fir Forest	Colorado Plateau Semi-Desert	Grand Canyon	313A	313	West
188683288020004	40385893010690	69	21.1	12107002010690	2012	84832	1	1	1	21.7	NA	1	1003467248290480	69	5	41903	1.33734	NA	NA	7408.6	0	1.00353	1.0039	Nontree/Private/Visit	313Am	4.5	Kaibito Plateau High Desert Shrubland	Colorado Plateau Semi-Desert	Grand Canyon	313A	313	West
188683302020004	40385893010690	69	23.7	12107015010690	2012	84832	1	1	1	23.9	NA	1	1003467248290480	69	5	41903	1.33734	NA	NA	7408.6	0	1.00353	1.0039	Nontree/Private/Visit	313Am	4.5	Kaibito Plateau High Desert Shrubland	Colorado Plateau Semi-Desert	Grand Canyon	313A	313	West
188688168020004	40386120010690	122	20.7	2242462010690	2012	84944	1	1	1	18.3	NA	1	1003467207290480	3	5	41903	0.614086	NA	NA	6352.56	0	1.00187	1.00187	Low tree cover/Nonprivate	M313Al	9.8	Coconino Plateau Coniferous Forest	Arizona-New Mexico Mountains Semi-Desert - Open Woodland - Coniferous Forest - Alpine Meadow	White Mountains - San Francisco Peaks - Mongollon Rim	M313A	M313	West
188688170020004	40386120010690	122	23.5	2242464010690	2012	84944	1	1	1	23	NA	1	1003467207290480	3	5	41903	0.614086	NA	NA	6352.56	0	1.00187	1.00187	Low tree cover/Nonprivate	M313Al	9.8	Coconino Plateau Coniferous Forest	Arizona-New Mexico Mountains Semi-Desert - Open Woodland - Coniferous Forest - Alpine Meadow	White Mountains - San Francisco Peaks - Mongollon Rim	M313A	M313	West
188688175020004	40386120010690	814	21.5	2242467010690	2012	84944	1	1	1	20.1	NA	1	1003467207290480	3	5	41903	0.614086	NA	NA	6352.56	0	1.00187	1.00187	Low tree cover/Nonprivate	M313Al	9.8	Coconino Plateau Coniferous Forest	Arizona-New Mexico Mountains Semi-Desert - Open Woodland - Coniferous Forest - Alpine Meadow	White Mountains - San Francisco Peaks - Mongollon Rim	M313A	M313	West
188685550020004	40386036010690	202	20.1	2242498010690	2012	85004	1	1	1	17.8	NA	1	1003467214290480	12	5	41903	0.590005	NA	NA	6428.77	0	1.00272	1.00272	High tree cover	M313Al	10.2	Coconino Plateau Coniferous Forest	Arizona-New Mexico Mountains Semi-Desert - Open Woodland - Coniferous Forest - Alpine Meadow	White Mountains - San Francisco Peaks - Mongollon Rim	M313A	M313	West
188682068020004	40385823010690	65	23.7	2242612010690	2012	85462	1	1	1	24.5	NA	1	1003467236290480	59	5	41903	0.595846	NA	NA	7406.68	0	1.00541	1.00541	Nontree/Nonprivate/Visit	313Ah	10.1	Shinarump Steppe	Colorado Plateau Semi-Desert	Grand Canyon	313A	313	West
188685296020004	40386033010690	65	20.6	2242656010690	2012	85861	1	1	1	19.7	NA	1	1003467211290480	4	5	41903	0.578658	NA	NA	7440.02	0	1.00253	1.00253	Low tree cover/Private	322Aw	10.4	Aubrey High Plains Grassland	American Semi-Desert and Desert	Mojave Desert	322A	322	West
188683427020004	40385907010690	122	24.5	2242716010690	2012	86011	1	1	1	23.3	NA	1	1003467214290480	12	5	41903	0.620417	NA	NA	6428.77	0	1.00272	1.00272	High tree cover	313Ao	9.7	Grand Canyon Shrub- Woodland	Colorado Plateau Semi-Desert	Grand Canyon	313A	313	West
188685026020004	40386017010690	69	25.6	2242757010690	2012	86483	1	1	1	25.8	NA	1	1003467207290480	3	5	41903	0.590005	NA	NA	6352.56	0	1.00187	1.00187	Low tree cover/Nonprivate	313Db	10.2	Painted Desert Steppe Grassland	Colorado Plateau Semi-Desert	Painted Desert	313D	313	West
188685030020004	40386017010690	69	20.5	2242761010690	2012	86483	1	1	1	20.9	NA	1	1003467207290480	3	5	41903	0.590005	NA	NA	6352.56	0	1.00187	1.00187	Low tree cover/Nonprivate	313Db	10.2	Painted Desert Steppe Grassland	Colorado Plateau Semi-Desert	Painted Desert	313D	313	West
188687754020004	40386109010690	749	27.5	2242776010690	2012	86529	1	1	1	27.3	NA	1	1003467207290480	3	5	41903	0.584276	NA	NA	6352.56	0	1.00187	1.00187	Low tree cover/Nonprivate	M313Ak	10.3	Coconino Plateau Woodland	Arizona-New Mexico Mountains Semi-Desert - Open Woodland - Coniferous Forest - Alpine Meadow	White Mountains - San Francisco Peaks - Mongollon Rim	M313A	M313	West
188687755020004	40386109010690	749	21.5	2242777010690	2012	86529	1	1	2	23.4	NA	1	1003467207290480	3	5	41903	0.584276	0.584276	NA	6352.56	0	1.00187	1.00187	Low tree cover/Nonprivate	M313Ak	10.3	Coconino Plateau Woodland	Arizona-New Mexico Mountains Semi-Desert - Open Woodland - Coniferous Forest - Alpine Meadow	White Mountains - San Francisco Peaks - Mongollon Rim	M313A	M313	West
188687758020004	40386109010690	749	27.1	2242780010690	2012	86529	1	1	1	26.4	NA	1	1003467207290480	3	5	41903	0.584276	NA	NA	6352.56	0	1.00187	1.00187	Low tree cover/Nonprivate	M313Ak	10.3	Coconino Plateau Woodland	Arizona-New Mexico Mountains Semi-Desert - Open Woodland - Coniferous Forest - Alpine Meadow	White Mountains - San Francisco Peaks - Mongollon Rim	M313A	M313	West
188685503020004	40386035010690	122	24	2242863010690	2012	87194	1	1	1	24.1	NA	1	1003467207290480	3	5	41903	0.614086	NA	NA	6352.56	0	1.00187	1.00187	Low tree cover/Nonprivate	M313Ak	9.8	Coconino Plateau Woodland	Arizona-New Mexico Mountains Semi-Desert - Open Woodland - Coniferous Forest - Alpine Meadow	White Mountains - San Francisco Peaks - Mongollon Rim	M313A	M313	West
188683743020004	40385952010690	122	NA	2242982010690	2012	87644	1	1	2	20.3	NA	1	1003467207290480	3	5	41903	0.601805	0.601805	NA	6352.56	0	1.00187	1.00187	Low tree cover/Nonprivate	313Df	10	Kaibab Coniferous Forest	Colorado Plateau Semi-Desert	Painted Desert	313D	313	West
188683762020004	40385952010690	122	20.1	2243001010690	2012	87644	1	1	2	20.3	NA	1	1003467207290480	3	5	41903	0.601805	0.601805	NA	6352.56	0	1.00187	1.00187	Low tree cover/Nonprivate	313Df	10	Kaibab Coniferous Forest	Colorado Plateau Semi-Desert	Painted Desert	313D	313	West
188683769020004	40385952010690	65	22.4	2243010010690	2012	87644	1	1	1	21.9	NA	1	1003467207290480	3	5	41903	0.601805	NA	NA	6352.56	0	1.00187	1.00187	Low tree cover/Nonprivate	313Df	10	Kaibab Coniferous Forest	Colorado Plateau Semi-Desert	Painted Desert	313D	313	West
188683780020004	40385952010690	65	31.5	2243021010690	2012	87644	1	1	1	33.9	NA	1	1003467207290480	3	5	41903	0.601805	NA	NA	6352.56	0	1.00187	1.00187	Low tree cover/Nonprivate	313Df	10	Kaibab Coniferous Forest	Colorado Plateau Semi-Desert	Painted Desert	313D	313	West
188685365020004	40386034010690	65	21.3	2243148010690	2012	87833	1	1	1	21.8	NA	1	1003467207290480	3	5	41903	0.578658	NA	NA	6352.56	0	1.00187	1.00187	Low tree cover/Nonprivate	322Aw	10.4	Aubrey High Plains Grassland	American Semi-Desert and Desert	Mojave Desert	322A	322	West
188685378020004	40386034010690	65	22.4	2243161010690	2012	87833	1	1	2	23.3	NA	1	1003467207290480	3	5	41903	0.578658	0.578658	NA	6352.56	0	1.00187	1.00187	Low tree cover/Nonprivate	322Aw	10.4	Aubrey High Plains Grassland	American Semi-Desert and Desert	Mojave Desert	322A	322	West
188685178020004	40386024010690	69	23.4	2243181010690	2012	87868	1	1	1	25.2	NA	1	1003467207290480	3	5	41903	0.601805	NA	NA	6352.56	0	1.00187	1.00187	Low tree cover/Nonprivate	M313Ak	10	Coconino Plateau Woodland	Arizona-New Mexico Mountains Semi-Desert - Open Woodland - Coniferous Forest - Alpine Meadow	White Mountains - San Francisco Peaks - Mongollon Rim	M313A	M313	West
188685179020004	40386024010690	69	19.9	2243183010690	2012	87868	1	1	1	20.1	NA	1	1003467207290480	3	5	41903	0.601805	NA	NA	6352.56	0	1.00187	1.00187	Low tree cover/Nonprivate	M313Ak	10	Coconino Plateau Woodland	Arizona-New Mexico Mountains Semi-Desert - Open Woodland - Coniferous Forest - Alpine Meadow	White Mountains - San Francisco Peaks - Mongollon Rim	M313A	M313	West
188685184020004	40386024010690	69	22	2243188010690	2012	87868	1	1	1	22.3	NA	1	1003467207290480	3	5	41903	0.601805	NA	NA	6352.56	0	1.00187	1.00187	Low tree cover/Nonprivate	M313Ak	10	Coconino Plateau Woodland	Arizona-New Mexico Mountains Semi-Desert - Open Woodland - Coniferous Forest - Alpine Meadow	White Mountains - San Francisco Peaks - Mongollon Rim	M313A	M313	West
188685186020004	40386024010690	69	19.8	2243190010690	2012	87868	1	1	1	20.5	NA	1	1003467207290480	3	5	41903	0.601805	NA	NA	6352.56	0	1.00187	1.00187	Low tree cover/Nonprivate	M313Ak	10	Coconino Plateau Woodland	Arizona-New Mexico Mountains Semi-Desert - Open Woodland - Coniferous Forest - Alpine Meadow	White Mountains - San Francisco Peaks - Mongollon Rim	M313A	M313	West
188687889020004	40386116010690	814	21.1	2243225010690	2012	87968	1	1	1	20.3	NA	1	1003467214290480	12	5	41903	0.601805	NA	NA	6428.77	0	1.00272	1.00272	High tree cover	M313Af	10	White Mountains Scarp Woodland-Coniferous Forest	Arizona-New Mexico Mountains Semi-Desert - Open Woodland - Coniferous Forest - Alpine Meadow	White Mountains - San Francisco Peaks - Mongollon Rim	M313A	M313	West
188686980020004	40386086010690	65	19.5	2243241010690	2012	87972	1	1	1	20.7	NA	1	1003467207290480	3	5	41903	0.607883	NA	NA	6352.56	0	1.00187	1.00187	Low tree cover/Nonprivate	M313Ak	9.9	Coconino Plateau Woodland	Arizona-New Mexico Mountains Semi-Desert - Open Woodland - Coniferous Forest - Alpine Meadow	White Mountains - San Francisco Peaks - Mongollon Rim	M313A	M313	West
188682198020004	40385839010690	65	21	2243288010690	2012	88122	1	1	1	21.3	NA	1	1003467207290480	3	5	41903	0.590005	NA	NA	6352.56	0	1.00187	1.00187	Low tree cover/Nonprivate	313Ap	10.2	Vermilion Cliffs Woodland	Colorado Plateau Semi-Desert	Grand Canyon	313A	313	West
188682203020004	40385839010690	106	21.7	2243293010690	2012	88122	1	1	1	21.4	NA	1	1003467207290480	3	5	41903	0.590005	NA	NA	6352.56	0	1.00187	1.00187	Low tree cover/Nonprivate	313Ap	10.2	Vermilion Cliffs Woodland	Colorado Plateau Semi-Desert	Grand Canyon	313A	313	West
188683661020004	40385940010690	65	22.6	2243302010690	2012	88483	1	1	1	22.1	NA	1	1003467207290480	3	5	41903	0.601805	NA	NA	6352.56	0	1.00187	1.00187	Low tree cover/Nonprivate	313De	10	Kaibab Woodland	Colorado Plateau Semi-Desert	Painted Desert	313D	313	West
188683664020004	40385940010690	65	23.3	2243305010690	2012	88483	1	1	1	22.9	NA	1	1003467207290480	3	5	41903	0.601805	NA	NA	6352.56	0	1.00187	1.00187	Low tree cover/Nonprivate	313De	10	Kaibab Woodland	Colorado Plateau Semi-Desert	Painted Desert	313D	313	West
188683667020004	40385940010690	65	23.8	2243308010690	2012	88483	1	1	1	23.5	NA	1	1003467207290480	3	5	41903	0.601805	NA	NA	6352.56	0	1.00187	1.00187	Low tree cover/Nonprivate	313De	10	Kaibab Woodland	Colorado Plateau Semi-Desert	Painted Desert	313D	313	West
188688560020004	40386151010690	65	25.6	2243372010690	2012	88638	1	1	1	25.3	NA	1	1003467211290480	4	5	41903	0.578658	NA	NA	7440.02	0	1.00253	1.00253	Low tree cover/Private	322Ax	10.4	Aquarius Mountains Woodland	American Semi-Desert and Desert	Mojave Desert	322A	322	West
188688563020004	40386151010690	65	22.5	2243375010690	2012	88638	1	1	1	22.7	NA	1	1003467211290480	4	5	41903	0.578658	NA	NA	7440.02	0	1.00253	1.00253	Low tree cover/Private	322Ax	10.4	Aquarius Mountains Woodland	American Semi-Desert and Desert	Mojave Desert	322A	322	West
188688567020004	40386151010690	106	21.4	2243379010690	2012	88638	1	1	1	22.9	NA	1	1003467211290480	4	5	41903	0.578658	NA	NA	7440.02	0	1.00253	1.00253	Low tree cover/Private	322Ax	10.4	Aquarius Mountains Woodland	American Semi-Desert and Desert	Mojave Desert	322A	322	West
188688861020004	40386166010690	122	20	2243405010690	2012	88679	1	1	1	18	NA	1	1003467214290480	12	5	41903	0.595846	NA	NA	6428.77	0	1.00272	1.00272	High tree cover	M313Al	10.1	Coconino Plateau Coniferous Forest	Arizona-New Mexico Mountains Semi-Desert - Open Woodland - Coniferous Forest - Alpine Meadow	White Mountains - San Francisco Peaks - Mongollon Rim	M313A	M313	West
188688862020004	40386166010690	122	33.2	2243406010690	2012	88679	1	1	1	30.8	NA	1	1003467214290480	12	5	41903	0.595846	NA	NA	6428.77	0	1.00272	1.00272	High tree cover	M313Al	10.1	Coconino Plateau Coniferous Forest	Arizona-New Mexico Mountains Semi-Desert - Open Woodland - Coniferous Forest - Alpine Meadow	White Mountains - San Francisco Peaks - Mongollon Rim	M313A	M313	West
188688875020004	40386166010690	122	25	2243419010690	2012	88679	1	1	1	25	NA	1	1003467214290480	12	5	41903	0.595846	NA	NA	6428.77	0	1.00272	1.00272	High tree cover	M313Al	10.1	Coconino Plateau Coniferous Forest	Arizona-New Mexico Mountains Semi-Desert - Open Woodland - Coniferous Forest - Alpine Meadow	White Mountains - San Francisco Peaks - Mongollon Rim	M313A	M313	West
188682813020004	40385867010690	65	41.4	2243504010690	2012	89381	1	1	1	40.7	NA	1	1003467248290480	69	5	41903	0.62688	NA	NA	7408.6	0	1.00353	1.0039	Nontree/Private/Visit	313Am	9.6	Kaibito Plateau High Desert Shrubland	Colorado Plateau Semi-Desert	Grand Canyon	313A	313	West
188687233020004	40386096010690	65	24.7	2243723010690	2012	90079	1	1	1	25	NA	1	1003467207290480	3	5	41903	0.601805	NA	NA	6352.56	0	1.00187	1.00187	Low tree cover/Nonprivate	M313Ak	10	Coconino Plateau Woodland	Arizona-New Mexico Mountains Semi-Desert - Open Woodland - Coniferous Forest - Alpine Meadow	White Mountains - San Francisco Peaks - Mongollon Rim	M313A	M313	West
188687234020004	40386096010690	65	21.6	2243724010690	2012	90079	1	1	1	20.1	NA	1	1003467207290480	3	5	41903	0.601805	NA	NA	6352.56	0	1.00187	1.00187	Low tree cover/Nonprivate	M313Ak	10	Coconino Plateau Woodland	Arizona-New Mexico Mountains Semi-Desert - Open Woodland - Coniferous Forest - Alpine Meadow	White Mountains - San Francisco Peaks - Mongollon Rim	M313A	M313	West
188687244020004	40386096010690	65	20.8	2243734010690	2012	90079	1	1	1	20.8	NA	1	1003467207290480	3	5	41903	0.601805	NA	NA	6352.56	0	1.00187	1.00187	Low tree cover/Nonprivate	M313Ak	10	Coconino Plateau Woodland	Arizona-New Mexico Mountains Semi-Desert - Open Woodland - Coniferous Forest - Alpine Meadow	White Mountains - San Francisco Peaks - Mongollon Rim	M313A	M313	West
188687458020004	40386105010690	65	23.2	2243800010690	2012	90259	1	1	1	23.7	NA	1	1003467207290480	3	5	41903	0.601805	NA	NA	6352.56	0	1.00187	1.00187	Low tree cover/Nonprivate	M313Al	10	Coconino Plateau Coniferous Forest	Arizona-New Mexico Mountains Semi-Desert - Open Woodland - Coniferous Forest - Alpine Meadow	White Mountains - San Francisco Peaks - Mongollon Rim	M313A	M313	West
188688237020004	40386124010690	122	21	2243947010690	2012	91048	1	1	1	20.2	NA	1	1003467214290480	12	5	41903	0.595846	NA	NA	6428.77	0	1.00272	1.00272	High tree cover	M313Al	10.1	Coconino Plateau Coniferous Forest	Arizona-New Mexico Mountains Semi-Desert - Open Woodland - Coniferous Forest - Alpine Meadow	White Mountains - San Francisco Peaks - Mongollon Rim	M313A	M313	West
188682337020004	40385842010690	69	30	2243980010690	2012	91380	1	1	1	30.6	NA	1	1003467248290480	69	5	41903	0.62688	NA	NA	7408.6	0	1.00353	1.0039	Nontree/Private/Visit	313Am	9.6	Kaibito Plateau High Desert Shrubland	Colorado Plateau Semi-Desert	Grand Canyon	313A	313	West
188689415020004	40386187010690	65	27	2244049010690	2012	91562	1	1	1	25.7	NA	1	1003467211290480	4	5	41903	0.633479	NA	NA	7440.02	0	1.00253	1.00253	Low tree cover/Private	M313Ak	9.5	Coconino Plateau Woodland	Arizona-New Mexico Mountains Semi-Desert - Open Woodland - Coniferous Forest - Alpine Meadow	White Mountains - San Francisco Peaks - Mongollon Rim	M313A	M313	West
188686786020004	40386082010690	122	22	2244080010690	2012	91581	1	1	1	20.8	NA	1	1003467207290480	3	5	41903	0.601805	NA	NA	6352.56	0	1.00187	1.00187	Low tree cover/Nonprivate	M313Ak	10	Coconino Plateau Woodland	Arizona-New Mexico Mountains Semi-Desert - Open Woodland - Coniferous Forest - Alpine Meadow	White Mountains - San Francisco Peaks - Mongollon Rim	M313A	M313	West
188686790020004	40386082010690	69	21.2	2244084010690	2012	91581	1	1	1	19.5	NA	1	1003467207290480	3	5	41903	0.601805	NA	NA	6352.56	0	1.00187	1.00187	Low tree cover/Nonprivate	M313Ak	10	Coconino Plateau Woodland	Arizona-New Mexico Mountains Semi-Desert - Open Woodland - Coniferous Forest - Alpine Meadow	White Mountains - San Francisco Peaks - Mongollon Rim	M313A	M313	West
188686438020004	40386065010690	122	20	2244161010690	2012	91726	1	1	1	19.2	NA	1	1003467214290480	12	5	41903	0.595846	NA	NA	6428.77	0	1.00272	1.00272	High tree cover	M313Al	10.1	Coconino Plateau Coniferous Forest	Arizona-New Mexico Mountains Semi-Desert - Open Woodland - Coniferous Forest - Alpine Meadow	White Mountains - San Francisco Peaks - Mongollon Rim	M313A	M313	West
188686444020004	40386065010690	122	21	2244167010690	2012	91726	1	1	1	20.1	NA	1	1003467214290480	12	5	41903	0.595846	NA	NA	6428.77	0	1.00272	1.00272	High tree cover	M313Al	10.1	Coconino Plateau Coniferous Forest	Arizona-New Mexico Mountains Semi-Desert - Open Woodland - Coniferous Forest - Alpine Meadow	White Mountains - San Francisco Peaks - Mongollon Rim	M313A	M313	West
188686445020004	40386065010690	122	20.5	2244168010690	2012	91726	1	1	1	19.7	NA	1	1003467214290480	12	5	41903	0.595846	NA	NA	6428.77	0	1.00272	1.00272	High tree cover	M313Al	10.1	Coconino Plateau Coniferous Forest	Arizona-New Mexico Mountains Semi-Desert - Open Woodland - Coniferous Forest - Alpine Meadow	White Mountains - San Francisco Peaks - Mongollon Rim	M313A	M313	West
188686446020004	40386065010690	122	27.1	2244169010690	2012	91726	1	1	1	26.5	NA	1	1003467214290480	12	5	41903	0.595846	NA	NA	6428.77	0	1.00272	1.00272	High tree cover	M313Al	10.1	Coconino Plateau Coniferous Forest	Arizona-New Mexico Mountains Semi-Desert - Open Woodland - Coniferous Forest - Alpine Meadow	White Mountains - San Francisco Peaks - Mongollon Rim	M313A	M313	West
188686447020004	40386065010690	122	23.6	2244170010690	2012	91726	1	1	1	23.4	NA	1	1003467214290480	12	5	41903	0.595846	NA	NA	6428.77	0	1.00272	1.00272	High tree cover	M313Al	10.1	Coconino Plateau Coniferous Forest	Arizona-New Mexico Mountains Semi-Desert - Open Woodland - Coniferous Forest - Alpine Meadow	White Mountains - San Francisco Peaks - Mongollon Rim	M313A	M313	West
188686450020004	40386065010690	122	26.3	2244173010690	2012	91726	1	1	1	26.2	NA	1	1003467214290480	12	5	41903	0.595846	NA	NA	6428.77	0	1.00272	1.00272	High tree cover	M313Al	10.1	Coconino Plateau Coniferous Forest	Arizona-New Mexico Mountains Semi-Desert - Open Woodland - Coniferous Forest - Alpine Meadow	White Mountains - San Francisco Peaks - Mongollon Rim	M313A	M313	West
188686451020004	40386065010690	122	22.6	2244174010690	2012	91726	1	1	1	21.9	NA	1	1003467214290480	12	5	41903	0.595846	NA	NA	6428.77	0	1.00272	1.00272	High tree cover	M313Al	10.1	Coconino Plateau Coniferous Forest	Arizona-New Mexico Mountains Semi-Desert - Open Woodland - Coniferous Forest - Alpine Meadow	White Mountains - San Francisco Peaks - Mongollon Rim	M313A	M313	West
188682509020004	40385846010690	65	22.2	2244230010690	2012	92058	1	1	1	22.2	NA	1	1003467207290480	3	5	41903	0.601805	NA	NA	6352.56	0	1.00187	1.00187	Low tree cover/Nonprivate	313Ar	10	Kaibab Plateau Montane Conifer Forest	Colorado Plateau Semi-Desert	Grand Canyon	313A	313	West
188689668020004	40386192010690	122	19.8	2244361010690	2012	81916	1	1	2	20.2	NA	1	1003467260290480	3	7	41903	0.601805	0.601805	NA	6652.61	0	1.00421	1.00421	Low tree cover/Nonprivate	313Cd	10	Mazatzal Mountains Woodland	Colorado Plateau Semi-Desert	Tonto Transition	313C	313	West
188689670020004	40386192010690	63	22.6	2244363010690	2012	81916	1	1	1	22.7	NA	1	1003467260290480	3	7	41903	0.601805	NA	NA	6652.61	0	1.00421	1.00421	Low tree cover/Nonprivate	313Cd	10	Mazatzal Mountains Woodland	Colorado Plateau Semi-Desert	Tonto Transition	313C	313	West
188691704020004	40386265010690	803	22.9	2244482010690	2012	82810	1	1	1	22.5	NA	1	1003467272290480	24	7	41903	0.607883	NA	NA	7114.82	0	1.00429	1.00429	Tree cover/Private	313Cd	9.9	Mazatzal Mountains Woodland	Colorado Plateau Semi-Desert	Tonto Transition	313C	313	West
188691720020004	40386265010690	803	20.8	2244499010690	2012	82810	1	1	1	20.2	NA	1	1003467272290480	24	7	41903	0.607883	NA	NA	7114.82	0	1.00429	1.00429	Tree cover/Private	313Cd	9.9	Mazatzal Mountains Woodland	Colorado Plateau Semi-Desert	Tonto Transition	313C	313	West
188692250020004	40386285010690	59	21.8	2244517010690	2012	82970	1	1	1	18.5	NA	1	1003467260290480	3	7	41903	0.601805	NA	NA	6652.61	0	1.00421	1.00421	Low tree cover/Nonprivate	313Cc	10	Mazatzal Mountains Interior Chapparral	Colorado Plateau Semi-Desert	Tonto Transition	313C	313	West
188691216020004	40386250010690	63	25.7	2244540010690	2012	83242	1	1	1	24.8	NA	1	1003467272290480	24	7	41903	0.607883	NA	NA	7114.82	0	1.00429	1.00429	Tree cover/Private	313Cd	9.9	Mazatzal Mountains Woodland	Colorado Plateau Semi-Desert	Tonto Transition	313C	313	West
188691223020004	40386250010690	63	20.8	2244547010690	2012	83242	1	1	1	19.5	NA	1	1003467272290480	24	7	41903	0.607883	NA	NA	7114.82	0	1.00429	1.00429	Tree cover/Private	313Cd	9.9	Mazatzal Mountains Woodland	Colorado Plateau Semi-Desert	Tonto Transition	313C	313	West
381210801489998	40386216010690	846	25.8	12107947010690	2012	86406	1	1	1	26.1	NA	1	1003467272290480	24	7	41903	0.733908	NA	NA	7114.82	0	1.00429	1.00429	Tree cover/Private	313Cd	8.2	Mazatzal Mountains Woodland	Colorado Plateau Semi-Desert	Tonto Transition	313C	313	West
381210812489998	40386216010690	846	21.3	12107956010690	2012	86406	1	1	1	21.4	NA	1	1003467272290480	24	7	41903	0.733908	NA	NA	7114.82	0	1.00429	1.00429	Tree cover/Private	313Cd	8.2	Mazatzal Mountains Woodland	Colorado Plateau Semi-Desert	Tonto Transition	313C	313	West
381210824489998	40386216010690	810	20.1	12107968010690	2012	86406	1	1	1	21.1	NA	1	1003467272290480	24	7	41903	0.733908	NA	NA	7114.82	0	1.00429	1.00429	Tree cover/Private	313Cd	8.2	Mazatzal Mountains Woodland	Colorado Plateau Semi-Desert	Tonto Transition	313C	313	West
188690013020004	40386203010690	59	19.2	2244689010690	2012	86975	1	1	1	20.6	NA	1	1003467260290480	3	7	41903	0.654135	NA	NA	6652.61	0	1.00421	1.00421	Low tree cover/Nonprivate	313Cd	9.2	Mazatzal Mountains Woodland	Colorado Plateau Semi-Desert	Tonto Transition	313C	313	West
188690016020004	40386203010690	59	30.6	2244692010690	2012	86975	1	1	1	29.2	NA	1	1003467260290480	3	7	41903	0.654135	NA	NA	6652.61	0	1.00421	1.00421	Low tree cover/Nonprivate	313Cd	9.2	Mazatzal Mountains Woodland	Colorado Plateau Semi-Desert	Tonto Transition	313C	313	West
188689888020004	40386196010690	122	20.5	2244738010690	2012	88031	1	1	2	25.6	NA	1	1003467260290480	3	7	41903	0.590005	0.590005	NA	6652.61	0	1.00421	1.00421	Low tree cover/Nonprivate	M313Af	10.2	White Mountains Scarp Woodland-Coniferous Forest	Arizona-New Mexico Mountains Semi-Desert - Open Woodland - Coniferous Forest - Alpine Meadow	White Mountains - San Francisco Peaks - Mongollon Rim	M313A	M313	West
188689893020004	40386196010690	122	NA	2244743010690	2012	88031	1	1	2	20.2	NA	1	1003467260290480	3	7	41903	0.590005	0.590005	NA	6652.61	0	1.00421	1.00421	Low tree cover/Nonprivate	M313Af	10.2	White Mountains Scarp Woodland-Coniferous Forest	Arizona-New Mexico Mountains Semi-Desert - Open Woodland - Coniferous Forest - Alpine Meadow	White Mountains - San Francisco Peaks - Mongollon Rim	M313A	M313	West
188689894020004	40386196010690	122	NA	2244744010690	2012	88031	1	1	2	25.4	NA	1	1003467260290480	3	7	41903	0.590005	0.590005	NA	6652.61	0	1.00421	1.00421	Low tree cover/Nonprivate	M313Af	10.2	White Mountains Scarp Woodland-Coniferous Forest	Arizona-New Mexico Mountains Semi-Desert - Open Woodland - Coniferous Forest - Alpine Meadow	White Mountains - San Francisco Peaks - Mongollon Rim	M313A	M313	West
188689818020004	40386195010690	814	20.6	2244811010690	2012	88403	1	2	1	20.7	NA	1	1003467260290480	3	7	41903	0.607883	NA	NA	6652.61	0	1.00421	1.00421	Low tree cover/Nonprivate	313Cd	9.9	Mazatzal Mountains Woodland	Colorado Plateau Semi-Desert	Tonto Transition	313C	313	West
188691001020004	40386230010690	122	21.7	2244854010690	2012	89097	1	1	1	21.4	NA	1	1003467254290480	1	7	41903	0.62688	NA	NA	4792.05	0	1	1	High tree cover/Nonprivate	313Cc	9.6	Mazatzal Mountains Interior Chapparral	Colorado Plateau Semi-Desert	Tonto Transition	313C	313	West
188691008020004	40386230010690	122	21.5	2244861010690	2012	89097	1	1	1	20.7	NA	1	1003467254290480	1	7	41903	0.62688	NA	NA	4792.05	0	1	1	High tree cover/Nonprivate	313Cc	9.6	Mazatzal Mountains Interior Chapparral	Colorado Plateau Semi-Desert	Tonto Transition	313C	313	West
188691014020004	40386230010690	202	20.6	2244867010690	2012	89097	1	1	1	19.3	NA	1	1003467254290480	1	7	41903	0.62688	NA	NA	4792.05	0	1	1	High tree cover/Nonprivate	313Cc	9.6	Mazatzal Mountains Interior Chapparral	Colorado Plateau Semi-Desert	Tonto Transition	313C	313	West
188691024020004	40386230010690	202	20.6	2244877010690	2012	89097	1	1	1	19.9	NA	1	1003467254290480	1	7	41903	0.62688	NA	NA	4792.05	0	1	1	High tree cover/Nonprivate	313Cc	9.6	Mazatzal Mountains Interior Chapparral	Colorado Plateau Semi-Desert	Tonto Transition	313C	313	West
188690120020004	40386204010690	122	20.1	2244948010690	2012	89483	1	1	1	19.5	NA	1	1003467260290480	3	7	41903	0.601805	NA	NA	6652.61	0	1.00421	1.00421	Low tree cover/Nonprivate	M313Ah	10	White Mountains Coniferous Forest	Arizona-New Mexico Mountains Semi-Desert - Open Woodland - Coniferous Forest - Alpine Meadow	White Mountains - San Francisco Peaks - Mongollon Rim	M313A	M313	West
188690828020004	40386225010690	59	29.5	2244970010690	2012	90125	1	1	1	29.6	NA	1	1003467260290480	3	7	41903	0.62688	NA	NA	6652.61	0	1.00421	1.00421	Low tree cover/Nonprivate	313Cc	9.6	Mazatzal Mountains Interior Chapparral	Colorado Plateau Semi-Desert	Tonto Transition	313C	313	West
188690829020004	40386225010690	59	20.9	2244971010690	2012	90125	1	1	1	21.1	NA	1	1003467260290480	3	7	41903	0.62688	NA	NA	6652.61	0	1.00421	1.00421	Low tree cover/Nonprivate	313Cc	9.6	Mazatzal Mountains Interior Chapparral	Colorado Plateau Semi-Desert	Tonto Transition	313C	313	West
188691552020004	40386256010690	803	20.7	2245092010690	2012	91013	1	1	1	20.3	NA	1	1003467272290480	24	7	41903	0.601805	NA	NA	7114.82	0	1.00429	1.00429	Tree cover/Private	313Cd	10	Mazatzal Mountains Woodland	Colorado Plateau Semi-Desert	Tonto Transition	313C	313	West
188691557020004	40386256010690	803	22.5	2245097010690	2012	91013	1	1	2	23.3	NA	1	1003467272290480	24	7	41903	0.601805	0.601805	NA	7114.82	0	1.00429	1.00429	Tree cover/Private	313Cd	10	Mazatzal Mountains Woodland	Colorado Plateau Semi-Desert	Tonto Transition	313C	313	West
381210964489998	40386217010690	65	23.5	12108165010690	2012	91123	1	1	1	23.9	NA	1	1003467272290480	24	7	41903	0.742969	NA	NA	7114.82	0	1.00429	1.00429	Tree cover/Private	313Cd	8.1	Mazatzal Mountains Woodland	Colorado Plateau Semi-Desert	Tonto Transition	313C	313	West
188690504020004	40386207010690	803	NA	2245183010690	2012	92047	1	1	2	23.6	NA	1	1003467260290480	3	7	41903	0.607883	0.607883	NA	6652.61	0	1.00421	1.00421	Low tree cover/Nonprivate	313Cd	9.9	Mazatzal Mountains Woodland	Colorado Plateau Semi-Desert	Tonto Transition	313C	313	West
188690507020004	40386207010690	803	29.4	2245186010690	2012	92047	1	1	2	29.7	NA	1	1003467260290480	3	7	41903	0.607883	0.607883	NA	6652.61	0	1.00421	1.00421	Low tree cover/Nonprivate	313Cd	9.9	Mazatzal Mountains Woodland	Colorado Plateau Semi-Desert	Tonto Transition	313C	313	West
188696500020004	40386831010690	65	25.3	2247282010690	2012	80016	1	1	1	26.9	NA	1	1003467392290480	3	15	41903	0.601805	NA	NA	6861.14	0	1.00836	1.00836	Low tree cover/Nonprivate	313Ao	10	Grand Canyon Shrub- Woodland	Colorado Plateau Semi-Desert	Grand Canyon	313A	313	West
188696517020004	40386831010690	65	27.3	2247297010690	2012	80016	1	1	1	26.3	NA	1	1003467392290480	3	15	41903	0.601805	NA	NA	6861.14	0	1.00836	1.00836	Low tree cover/Nonprivate	313Ao	10	Grand Canyon Shrub- Woodland	Colorado Plateau Semi-Desert	Grand Canyon	313A	313	West
188696519020004	40386831010690	65	19.9	2247299010690	2012	80016	1	1	1	20	NA	1	1003467392290480	3	15	41903	0.601805	NA	NA	6861.14	0	1.00836	1.00836	Low tree cover/Nonprivate	313Ao	10	Grand Canyon Shrub- Woodland	Colorado Plateau Semi-Desert	Grand Canyon	313A	313	West
188695562020004	40386741010690	65	22.1	2247402010690	2012	80623	1	1	1	21.4	NA	1	1003467392290480	3	15	41903	0.601805	NA	NA	6861.14	0	1.00836	1.00836	Low tree cover/Nonprivate	313Aq	10	Grand Wash/Aubrey Cliffs Woodland	Colorado Plateau Semi-Desert	Grand Canyon	313A	313	West
188695566020004	40386741010690	65	20.8	2247406010690	2012	80623	1	1	1	21.1	NA	1	1003467392290480	3	15	41903	0.601805	NA	NA	6861.14	0	1.00836	1.00836	Low tree cover/Nonprivate	313Aq	10	Grand Wash/Aubrey Cliffs Woodland	Colorado Plateau Semi-Desert	Grand Canyon	313A	313	West
188695571020004	40386741010690	65	24.6	2247411010690	2012	80623	1	1	1	24.1	NA	1	1003467392290480	3	15	41903	0.601805	NA	NA	6861.14	0	1.00836	1.00836	Low tree cover/Nonprivate	313Aq	10	Grand Wash/Aubrey Cliffs Woodland	Colorado Plateau Semi-Desert	Grand Canyon	313A	313	West
188695840020004	40386785010690	133	20.4	2247509010690	2012	81409	2	2	1	20.2	NA	1	1003467396290480	5	15	41903	0.607883	NA	NA	6517.88	0	1.00158	1.00153	Nontree/Nonprivate	313Aq	9.9	Grand Wash/Aubrey Cliffs Woodland	Colorado Plateau Semi-Desert	Grand Canyon	313A	313	West
188695800020004	40386774010690	65	22.7	2247548010690	2012	81760	1	1	1	21.7	NA	1	1003467392290480	3	15	41903	0.601805	NA	NA	6861.14	0	1.00836	1.00836	Low tree cover/Nonprivate	313Aq	10	Grand Wash/Aubrey Cliffs Woodland	Colorado Plateau Semi-Desert	Grand Canyon	313A	313	West
188696198020004	40386791010690	65	21.1	2247593010690	2012	81990	1	1	1	20.4	NA	1	1003467396290480	5	15	41903	0.601805	NA	NA	6517.88	0	1.00158	1.00153	Nontree/Nonprivate	313Aq	10	Grand Wash/Aubrey Cliffs Woodland	Colorado Plateau Semi-Desert	Grand Canyon	313A	313	West
188696211020004	40386791010690	65	NA	2247604010690	2012	81990	1	1	2	27	NA	1	1003467396290480	5	15	41903	0.601805	0.601805	NA	6517.88	0	1.00158	1.00153	Nontree/Nonprivate	313Aq	10	Grand Wash/Aubrey Cliffs Woodland	Colorado Plateau Semi-Desert	Grand Canyon	313A	313	West
188695679020004	40386768010690	65	22.7	2247744010690	2012	84015	1	1	1	22.2	NA	1	1003467392290480	3	15	41903	0.601805	NA	NA	6861.14	0	1.00836	1.00836	Low tree cover/Nonprivate	313Aq	10	Grand Wash/Aubrey Cliffs Woodland	Colorado Plateau Semi-Desert	Grand Canyon	313A	313	West
188695682020004	40386768010690	65	20.9	2247747010690	2012	84015	1	1	1	22.3	NA	1	1003467392290480	3	15	41903	0.601805	NA	NA	6861.14	0	1.00836	1.00836	Low tree cover/Nonprivate	313Aq	10	Grand Wash/Aubrey Cliffs Woodland	Colorado Plateau Semi-Desert	Grand Canyon	313A	313	West
188696139020004	40386790010690	65	20.6	2247796010690	2012	84620	1	1	1	19.8	NA	1	1003467392290480	3	15	41903	0.607883	NA	NA	6861.14	0	1.00836	1.00836	Low tree cover/Nonprivate	313An	9.9	Kaibito Plateau High Plains Grassland	Colorado Plateau Semi-Desert	Grand Canyon	313A	313	West
188695876020004	40386786010690	65	25.5	2247884010690	2012	85716	1	1	1	25	NA	1	1003467396290480	5	15	41903	0.607883	NA	NA	6517.88	0	1.00158	1.00153	Nontree/Nonprivate	313An	9.9	Kaibito Plateau High Plains Grassland	Colorado Plateau Semi-Desert	Grand Canyon	313A	313	West
188696287020004	40386802010690	65	23.8	2248177010690	2012	88413	1	1	1	23.7	NA	1	1003467392290480	3	15	41903	0.607883	NA	NA	6861.14	0	1.00836	1.00836	Low tree cover/Nonprivate	313Aq	9.9	Grand Wash/Aubrey Cliffs Woodland	Colorado Plateau Semi-Desert	Grand Canyon	313A	313	West
188696300020004	40386802010690	65	20.6	2248190010690	2012	88413	1	1	1	19.9	NA	1	1003467392290480	3	15	41903	0.607883	NA	NA	6861.14	0	1.00836	1.00836	Low tree cover/Nonprivate	313Aq	9.9	Grand Wash/Aubrey Cliffs Woodland	Colorado Plateau Semi-Desert	Grand Canyon	313A	313	West
188697397020004	40387000010690	65	20.6	2248247010690	2012	88888	1	1	1	20.5	NA	1	1003467399290480	24	15	41903	0.633479	NA	NA	9192.84	0	1	1	Tree cover/Private	322Ax	9.5	Aquarius Mountains Woodland	American Semi-Desert and Desert	Mojave Desert	322A	322	West
188697099020004	40386955010690	65	21.1	2248550010690	2012	91477	1	1	1	20.8	NA	1	1003467396290480	5	15	41903	0.607883	NA	NA	6517.88	0	1.00158	1.00153	Nontree/Nonprivate	313An	9.9	Kaibito Plateau High Plains Grassland	Colorado Plateau Semi-Desert	Grand Canyon	313A	313	West
188696703020004	40386870010690	65	21.1	2248591010690	2012	91596	1	1	1	21	NA	1	1003467399290480	24	15	41903	0.601805	NA	NA	9192.84	0	1	1	Tree cover/Private	322Ax	10	Aquarius Mountains Woodland	American Semi-Desert and Desert	Mojave Desert	322A	322	West
188696709020004	40386870010690	65	26.8	2248596010690	2012	91596	1	1	1	26.8	NA	1	1003467399290480	24	15	41903	0.601805	NA	NA	9192.84	0	1	1	Tree cover/Private	322Ax	10	Aquarius Mountains Woodland	American Semi-Desert and Desert	Mojave Desert	322A	322	West
188696717020004	40386870010690	65	20.5	2248604010690	2012	91596	1	1	1	20.3	NA	1	1003467399290480	24	15	41903	0.601805	NA	NA	9192.84	0	1	1	Tree cover/Private	322Ax	10	Aquarius Mountains Woodland	American Semi-Desert and Desert	Mojave Desert	322A	322	West
188696412020004	40386815010690	65	20.2	2248641010690	2012	91992	1	1	1	20	NA	1	1003467392290480	3	15	41903	0.640218	NA	NA	6861.14	0	1.00836	1.00836	Low tree cover/Nonprivate	313Aq	9.4	Grand Wash/Aubrey Cliffs Woodland	Colorado Plateau Semi-Desert	Grand Canyon	313A	313	West
188699478020004	40387104010690	65	26.8	2248789010690	2012	80317	1	1	1	27	NA	1	1003467440290480	6	17	41903	0.595846	NA	NA	6792.87	0	1.00289	1.00285	Nontree/Private	313Db	10.1	Painted Desert Steppe Grassland	Colorado Plateau Semi-Desert	Painted Desert	313D	313	West
188699480020004	40387104010690	65	19.4	2248791010690	2012	80317	1	1	1	20.1	NA	1	1003467440290480	6	17	41903	0.595846	NA	NA	6792.87	0	1.00289	1.00285	Nontree/Private	313Db	10.1	Painted Desert Steppe Grassland	Colorado Plateau Semi-Desert	Painted Desert	313D	313	West
188701051020004	40387174010690	69	28.5	2248804010690	2012	80323	1	1	1	28.7	NA	1	1003467427290480	3	17	41903	0.584276	NA	NA	7561.04	0	1	1	Low tree cover/Nonprivate	M313Ak	10.3	Coconino Plateau Woodland	Arizona-New Mexico Mountains Semi-Desert - Open Woodland - Coniferous Forest - Alpine Meadow	White Mountains - San Francisco Peaks - Mongollon Rim	M313A	M313	West
188700846020004	40387172010690	122	NA	2248958010690	2012	81822	1	1	2	22.9	NA	1	1003467437290480	5	17	41903	0.595846	0.595846	NA	6278.12	0	1	1	Nontree/Nonprivate	M313Al	10.1	Coconino Plateau Coniferous Forest	Arizona-New Mexico Mountains Semi-Desert - Open Woodland - Coniferous Forest - Alpine Meadow	White Mountains - San Francisco Peaks - Mongollon Rim	M313A	M313	West
188699827020004	40387151010690	69	NA	2249073010690	2012	82512	1	1	3	22.1	NA	1	1003467440290480	6	17	41903	0.620417	NA	0.620417	6792.87	0	1.00289	1.00285	Nontree/Private	313Db	9.7	Painted Desert Steppe Grassland	Colorado Plateau Semi-Desert	Painted Desert	313D	313	West
188699831020004	40387151010690	69	NA	2249077010690	2012	82512	1	1	3	42.1	NA	1	1003467440290480	6	17	41903	0.620417	NA	0.620417	6792.87	0	1.00289	1.00285	Nontree/Private	313Db	9.7	Painted Desert Steppe Grassland	Colorado Plateau Semi-Desert	Painted Desert	313D	313	West
381212684489998	40387219010690	122	20.7	12110745010690	2012	82631	1	1	1	20.3	NA	1	1003467433290480	4	17	41903	0.742969	NA	NA	6616.43	0	1.0061	1.0061	Low tree cover/Private	M313Ah	8.1	White Mountains Coniferous Forest	Arizona-New Mexico Mountains Semi-Desert - Open Woodland - Coniferous Forest - Alpine Meadow	White Mountains - San Francisco Peaks - Mongollon Rim	M313A	M313	West
188697838020004	40387016010690	65	30.8	2249095010690	2012	82710	1	1	1	34.4	NA	1	1003467433290480	4	17	41903	0.590005	NA	NA	6616.43	0	1.0061	1.0061	Low tree cover/Private	313Ap	10.2	Vermilion Cliffs Woodland	Colorado Plateau Semi-Desert	Grand Canyon	313A	313	West
188697839020004	40387016010690	65	23.7	2249096010690	2012	82710	1	1	1	23.1	NA	1	1003467433290480	4	17	41903	0.590005	NA	NA	6616.43	0	1.0061	1.0061	Low tree cover/Private	313Ap	10.2	Vermilion Cliffs Woodland	Colorado Plateau Semi-Desert	Grand Canyon	313A	313	West
188697840020004	40387016010690	65	26.5	2249097010690	2012	82710	1	1	1	26.7	NA	1	1003467433290480	4	17	41903	0.590005	NA	NA	6616.43	0	1.0061	1.0061	Low tree cover/Private	313Ap	10.2	Vermilion Cliffs Woodland	Colorado Plateau Semi-Desert	Grand Canyon	313A	313	West
188697846020004	40387016010690	65	20.2	2249103010690	2012	82710	1	1	1	19.5	NA	1	1003467433290480	4	17	41903	0.590005	NA	NA	6616.43	0	1.0061	1.0061	Low tree cover/Private	313Ap	10.2	Vermilion Cliffs Woodland	Colorado Plateau Semi-Desert	Grand Canyon	313A	313	West
188697848020004	40387016010690	65	12.1	2249105010690	2012	82710	1	1	1	23.2	NA	1	1003467433290480	4	17	41903	0.590005	NA	NA	6616.43	0	1.0061	1.0061	Low tree cover/Private	313Ap	10.2	Vermilion Cliffs Woodland	Colorado Plateau Semi-Desert	Grand Canyon	313A	313	West
188699678020004	40387146010690	69	25.8	2249128010690	2012	83041	1	1	1	28	NA	1	1003467433290480	4	17	41903	0.620417	NA	NA	6616.43	0	1.0061	1.0061	Low tree cover/Private	M313Ak	9.7	Coconino Plateau Woodland	Arizona-New Mexico Mountains Semi-Desert - Open Woodland - Coniferous Forest - Alpine Meadow	White Mountains - San Francisco Peaks - Mongollon Rim	M313A	M313	West
188697557020004	40387006010690	69	20	2249145010690	2012	83055	1	1	1	20.2	NA	1	1003467433290480	4	17	41903	0.607883	NA	NA	6616.43	0	1.0061	1.0061	Low tree cover/Private	313Cd	9.9	Mazatzal Mountains Woodland	Colorado Plateau Semi-Desert	Tonto Transition	313C	313	West
188699019020004	40387046010690	65	20.6	2249176010690	2012	83066	1	1	1	20.3	NA	1	1003467433290480	4	17	41903	0.595846	NA	NA	6616.43	0	1.0061	1.0061	Low tree cover/Private	313Ap	10.1	Vermilion Cliffs Woodland	Colorado Plateau Semi-Desert	Grand Canyon	313A	313	West
188699027020004	40387046010690	65	20.2	2249184010690	2012	83066	1	1	1	20.7	NA	1	1003467433290480	4	17	41903	0.595846	NA	NA	6616.43	0	1.0061	1.0061	Low tree cover/Private	313Ap	10.1	Vermilion Cliffs Woodland	Colorado Plateau Semi-Desert	Grand Canyon	313A	313	West
381212413489998	40387197010690	814	23.5	12110834010690	2012	84043	1	1	1	22.8	NA	1	1003467446290480	12	17	41903	0.742969	NA	NA	5533.63	0	1	1	High tree cover	313Cd	8.1	Mazatzal Mountains Woodland	Colorado Plateau Semi-Desert	Tonto Transition	313C	313	West
381212424489998	40387197010690	122	NA	12110845010690	2012	84043	1	1	3	25.7	NA	1	1003467446290480	12	17	41903	0.742969	NA	0.742969	5533.63	0	1	1	High tree cover	313Cd	8.1	Mazatzal Mountains Woodland	Colorado Plateau Semi-Desert	Tonto Transition	313C	313	West
188698496020004	40387036010690	65	26.2	2249286010690	2012	84432	1	1	1	25.6	NA	1	1003467433290480	4	17	41903	0.590005	NA	NA	6616.43	0	1.0061	1.0061	Low tree cover/Private	313Ap	10.2	Vermilion Cliffs Woodland	Colorado Plateau Semi-Desert	Grand Canyon	313A	313	West
188698498020004	40387036010690	65	18.3	2249288010690	2012	84432	1	1	1	21.7	NA	1	1003467433290480	4	17	41903	0.590005	NA	NA	6616.43	0	1.0061	1.0061	Low tree cover/Private	313Ap	10.2	Vermilion Cliffs Woodland	Colorado Plateau Semi-Desert	Grand Canyon	313A	313	West
188698505020004	40387036010690	65	26.4	2249295010690	2012	84432	1	1	1	26	NA	1	1003467433290480	4	17	41903	0.590005	NA	NA	6616.43	0	1.0061	1.0061	Low tree cover/Private	313Ap	10.2	Vermilion Cliffs Woodland	Colorado Plateau Semi-Desert	Grand Canyon	313A	313	West
188698517020004	40387036010690	65	22.1	2249307010690	2012	84432	1	1	1	22	NA	1	1003467433290480	4	17	41903	0.590005	NA	NA	6616.43	0	1.0061	1.0061	Low tree cover/Private	313Ap	10.2	Vermilion Cliffs Woodland	Colorado Plateau Semi-Desert	Grand Canyon	313A	313	West
188698519020004	40387036010690	65	20	2249309010690	2012	84432	1	1	1	19.8	NA	1	1003467433290480	4	17	41903	0.590005	NA	NA	6616.43	0	1.0061	1.0061	Low tree cover/Private	313Ap	10.2	Vermilion Cliffs Woodland	Colorado Plateau Semi-Desert	Grand Canyon	313A	313	West
188698522020004	40387036010690	65	NA	2249312010690	2012	84432	1	1	2	27.4	NA	1	1003467433290480	4	17	41903	0.590005	0.590005	NA	6616.43	0	1.0061	1.0061	Low tree cover/Private	313Ap	10.2	Vermilion Cliffs Woodland	Colorado Plateau Semi-Desert	Grand Canyon	313A	313	West
188698391020004	40387035010690	65	27.7	2249331010690	2012	84454	1	1	1	27.3	NA	1	1003467433290480	4	17	41903	0.595846	NA	NA	6616.43	0	1.0061	1.0061	Low tree cover/Private	313Ap	10.1	Vermilion Cliffs Woodland	Colorado Plateau Semi-Desert	Grand Canyon	313A	313	West
188698405020004	40387035010690	65	25.1	2249343010690	2012	84454	1	1	1	26.6	NA	1	1003467433290480	4	17	41903	0.595846	NA	NA	6616.43	0	1.0061	1.0061	Low tree cover/Private	313Ap	10.1	Vermilion Cliffs Woodland	Colorado Plateau Semi-Desert	Grand Canyon	313A	313	West
188698412020004	40387035010690	65	20.7	2249350010690	2012	84454	1	1	1	20.2	NA	1	1003467433290480	4	17	41903	0.595846	NA	NA	6616.43	0	1.0061	1.0061	Low tree cover/Private	313Ap	10.1	Vermilion Cliffs Woodland	Colorado Plateau Semi-Desert	Grand Canyon	313A	313	West
188699109020004	40387055010690	65	21.1	2249377010690	2012	84650	1	1	1	21.1	NA	1	1003467440290480	6	17	41903	0.601805	NA	NA	6792.87	0	1.00289	1.00285	Nontree/Private	313Ap	10	Vermilion Cliffs Woodland	Colorado Plateau Semi-Desert	Grand Canyon	313A	313	West
188697971020004	40387018010690	69	23.7	2249407010690	2012	84915	1	1	1	25.1	NA	1	1003467433290480	4	17	41903	0.590005	NA	NA	6616.43	0	1.0061	1.0061	Low tree cover/Private	313Ap	10.2	Vermilion Cliffs Woodland	Colorado Plateau Semi-Desert	Grand Canyon	313A	313	West
188699546020004	40387138010690	69	21.9	41712483010690	2012	86059	1	1	1	19.7	NA	1	1003467437290480	5	17	41903	NA	NA	NA	6278.12	0	1	1	Nontree/Nonprivate	313Db	9.8	Painted Desert Steppe Grassland	Colorado Plateau Semi-Desert	Painted Desert	313D	313	West
188700059020004	40387157010690	69	18.7	2249717010690	2012	88210	1	1	1	20.1	NA	1	1003467433290480	4	17	41903	0.620417	NA	NA	6616.43	0	1.0061	1.0061	Low tree cover/Private	313Db	9.7	Painted Desert Steppe Grassland	Colorado Plateau Semi-Desert	Painted Desert	313D	313	West
188700066020004	40387157010690	69	13.5	2249724010690	2012	88210	1	1	1	23.8	NA	1	1003467433290480	4	17	41903	0.620417	NA	NA	6616.43	0	1.0061	1.0061	Low tree cover/Private	313Db	9.7	Painted Desert Steppe Grassland	Colorado Plateau Semi-Desert	Painted Desert	313D	313	West
188700495020004	40387168010690	122	NA	2249740010690	2012	88291	1	1	2	22	NA	1	1003467427290480	3	17	41903	0.601805	0.601805	NA	7561.04	0	1	1	Low tree cover/Nonprivate	M313Al	10	Coconino Plateau Coniferous Forest	Arizona-New Mexico Mountains Semi-Desert - Open Woodland - Coniferous Forest - Alpine Meadow	White Mountains - San Francisco Peaks - Mongollon Rim	M313A	M313	West
188700499020004	40387168010690	122	NA	2249742010690	2012	88291	1	1	2	29.7	NA	1	1003467427290480	3	17	41903	0.601805	0.601805	NA	7561.04	0	1	1	Low tree cover/Nonprivate	M313Al	10	Coconino Plateau Coniferous Forest	Arizona-New Mexico Mountains Semi-Desert - Open Woodland - Coniferous Forest - Alpine Meadow	White Mountains - San Francisco Peaks - Mongollon Rim	M313A	M313	West
188700175020004	40387158010690	122	27	2249755010690	2012	88341	1	1	1	27	NA	1	1003467427290480	3	17	41903	0.601805	NA	NA	7561.04	0	1	1	Low tree cover/Nonprivate	M313Al	10	Coconino Plateau Coniferous Forest	Arizona-New Mexico Mountains Semi-Desert - Open Woodland - Coniferous Forest - Alpine Meadow	White Mountains - San Francisco Peaks - Mongollon Rim	M313A	M313	West
188699880020004	40387155010690	69	20.2	2249831010690	2012	88732	1	1	1	21.2	NA	1	1003467427290480	3	17	41903	0.601805	NA	NA	7561.04	0	1	1	Low tree cover/Nonprivate	M313Ak	10	Coconino Plateau Woodland	Arizona-New Mexico Mountains Semi-Desert - Open Woodland - Coniferous Forest - Alpine Meadow	White Mountains - San Francisco Peaks - Mongollon Rim	M313A	M313	West
300877168489998	40387192010690	748	21.5	12111195010690	2012	89046	1	1	1	18.3	NA	1	1003467433290480	4	17	41903	0.847612	NA	NA	6616.43	0	1.0061	1.0061	Low tree cover/Private	313Cd	7.1	Mazatzal Mountains Woodland	Colorado Plateau Semi-Desert	Tonto Transition	313C	313	West
300877179489998	40387192010690	65	20.1	12111203010690	2012	89046	1	1	1	17.3	NA	1	1003467433290480	4	17	41903	0.847612	NA	NA	6616.43	0	1.0061	1.0061	Low tree cover/Private	313Cd	7.1	Mazatzal Mountains Woodland	Colorado Plateau Semi-Desert	Tonto Transition	313C	313	West
188699169020004	40387056010690	65	21.9	2249863010690	2012	89083	1	1	1	21.5	NA	1	1003467440290480	6	17	41903	0.590005	NA	NA	6792.87	0	1.00289	1.00285	Nontree/Private	313Ap	10.2	Vermilion Cliffs Woodland	Colorado Plateau Semi-Desert	Grand Canyon	313A	313	West
188699176020004	40387056010690	65	21.8	2249870010690	2012	89083	1	1	1	22.1	NA	1	1003467440290480	6	17	41903	0.590005	NA	NA	6792.87	0	1.00289	1.00285	Nontree/Private	313Ap	10.2	Vermilion Cliffs Woodland	Colorado Plateau Semi-Desert	Grand Canyon	313A	313	West
188698865020004	40387044010690	65	23.1	2249910010690	2012	89345	1	1	1	23.2	NA	1	1003467433290480	4	17	41903	0.578658	NA	NA	6616.43	0	1.0061	1.0061	Low tree cover/Private	313Ap	10.4	Vermilion Cliffs Woodland	Colorado Plateau Semi-Desert	Grand Canyon	313A	313	West
188698871020004	40387044010690	65	27.3	2249916010690	2012	89345	1	1	1	27.1	NA	1	1003467433290480	4	17	41903	0.578658	NA	NA	6616.43	0	1.0061	1.0061	Low tree cover/Private	313Ap	10.4	Vermilion Cliffs Woodland	Colorado Plateau Semi-Desert	Grand Canyon	313A	313	West
188697750020004	40387015010690	65	24	2249954010690	2012	89555	1	1	1	24.5	NA	1	1003467433290480	4	17	41903	0.601805	NA	NA	6616.43	0	1.0061	1.0061	Low tree cover/Private	313Am	10	Kaibito Plateau High Desert Shrubland	Colorado Plateau Semi-Desert	Grand Canyon	313A	313	West
381212326489998	40387194010690	122	21	12111321010690	2012	90066	1	1	1	20.1	NA	1	1003467446290480	12	17	41903	0.752256	NA	NA	5533.63	0	1	1	High tree cover	M313Ah	8	White Mountains Coniferous Forest	Arizona-New Mexico Mountains Semi-Desert - Open Woodland - Coniferous Forest - Alpine Meadow	White Mountains - San Francisco Peaks - Mongollon Rim	M313A	M313	West
381212336489998	40387194010690	122	20.1	12111331010690	2012	90066	1	1	1	18.8	NA	1	1003467446290480	12	17	41903	0.752256	NA	NA	5533.63	0	1	1	High tree cover	M313Ah	8	White Mountains Coniferous Forest	Arizona-New Mexico Mountains Semi-Desert - Open Woodland - Coniferous Forest - Alpine Meadow	White Mountains - San Francisco Peaks - Mongollon Rim	M313A	M313	West
381212338489998	40387194010690	122	22.2	12111333010690	2012	90066	1	1	1	21.6	NA	1	1003467446290480	12	17	41903	0.752256	NA	NA	5533.63	0	1	1	High tree cover	M313Ah	8	White Mountains Coniferous Forest	Arizona-New Mexico Mountains Semi-Desert - Open Woodland - Coniferous Forest - Alpine Meadow	White Mountains - San Francisco Peaks - Mongollon Rim	M313A	M313	West
381212340489998	40387194010690	122	20.5	12111335010690	2012	90066	1	1	1	20	NA	1	1003467446290480	12	17	41903	0.752256	NA	NA	5533.63	0	1	1	High tree cover	M313Ah	8	White Mountains Coniferous Forest	Arizona-New Mexico Mountains Semi-Desert - Open Woodland - Coniferous Forest - Alpine Meadow	White Mountains - San Francisco Peaks - Mongollon Rim	M313A	M313	West
381212344489998	40387194010690	122	21.3	12111339010690	2012	90066	1	1	1	20.4	NA	1	1003467446290480	12	17	41903	0.752256	NA	NA	5533.63	0	1	1	High tree cover	M313Ah	8	White Mountains Coniferous Forest	Arizona-New Mexico Mountains Semi-Desert - Open Woodland - Coniferous Forest - Alpine Meadow	White Mountains - San Francisco Peaks - Mongollon Rim	M313A	M313	West
381212345489998	40387194010690	814	35.6	12111340010690	2012	90066	1	1	1	33.2	NA	1	1003467446290480	12	17	41903	0.752256	NA	NA	5533.63	0	1	1	High tree cover	M313Ah	8	White Mountains Coniferous Forest	Arizona-New Mexico Mountains Semi-Desert - Open Woodland - Coniferous Forest - Alpine Meadow	White Mountains - San Francisco Peaks - Mongollon Rim	M313A	M313	West
381212352489998	40387194010690	122	23.9	12111347010690	2012	90066	1	1	1	22.9	NA	1	1003467446290480	12	17	41903	0.752256	NA	NA	5533.63	0	1	1	High tree cover	M313Ah	8	White Mountains Coniferous Forest	Arizona-New Mexico Mountains Semi-Desert - Open Woodland - Coniferous Forest - Alpine Meadow	White Mountains - San Francisco Peaks - Mongollon Rim	M313A	M313	West
188698346020004	40387032010690	69	22.5	2250069010690	2012	90599	1	1	1	22.1	NA	1	1003467440290480	6	17	41903	0.601805	NA	NA	6792.87	0	1.00289	1.00285	Nontree/Private	313Ac	10	Monument Upwarp	Colorado Plateau Semi-Desert	Grand Canyon	313A	313	West
188698348020004	40387032010690	106	22.2	2250071010690	2012	90599	1	1	1	21.7	NA	1	1003467440290480	6	17	41903	0.601805	NA	NA	6792.87	0	1.00289	1.00285	Nontree/Private	313Ac	10	Monument Upwarp	Colorado Plateau Semi-Desert	Grand Canyon	313A	313	West
188699363020004	40387064010690	65	20.9	31178111010690	2012	90731	1	1	1	21.2	NA	1	1003467440290480	6	17	41903	1.54309	NA	NA	6792.87	0	1.00289	1.00285	Nontree/Private	313Da	3.9	Little Colorado River Valley Cold Desert Shrubland	Colorado Plateau Semi-Desert	Painted Desert	313D	313	West
188699620020004	40387139010690	69	21.9	2250090010690	2012	90992	1	1	1	22.3	NA	1	1003467440290480	6	17	41903	0.640218	NA	NA	6792.87	0	1.00289	1.00285	Nontree/Private	313Db	9.4	Painted Desert Steppe Grassland	Colorado Plateau Semi-Desert	Painted Desert	313D	313	West
188699622020004	40387139010690	69	24.8	2250092010690	2012	90992	1	1	1	23.6	NA	1	1003467440290480	6	17	41903	0.640218	NA	NA	6792.87	0	1.00289	1.00285	Nontree/Private	313Db	9.4	Painted Desert Steppe Grassland	Colorado Plateau Semi-Desert	Painted Desert	313D	313	West
188699254020004	40387057010690	65	21.9	2250116010690	2012	91134	1	1	1	21.7	NA	1	1003467433290480	4	17	41903	0.590005	NA	NA	6616.43	0	1.0061	1.0061	Low tree cover/Private	313Ap	10.2	Vermilion Cliffs Woodland	Colorado Plateau Semi-Desert	Grand Canyon	313A	313	West
188701718020004	40387213010690	69	24.3	41712463010690	2012	91668	1	1	1	23.4	NA	1	1003467440290480	6	17	41903	NA	NA	NA	6792.87	0	1.00289	1.00285	Nontree/Private	313Db	9.3	Painted Desert Steppe Grassland	Colorado Plateau Semi-Desert	Painted Desert	313D	313	West
188705973020004	40387690010690	803	24.1	2251920010690	2012	81032	1	1	1	24	NA	1	1003467100290480	13	25	41903	0.578658	NA	NA	6316.26	0	1.00239	1.00289	Tree cover/Nonprivate	313Cc	10.4	Mazatzal Mountains Interior Chapparral	Colorado Plateau Semi-Desert	Tonto Transition	313C	313	West
188705976020004	40387690010690	803	18.3	2251923010690	2012	81032	1	1	2	20.5	NA	1	1003467100290480	13	25	41903	0.578658	0.578658	NA	6316.26	0	1.00239	1.00289	Tree cover/Nonprivate	313Cc	10.4	Mazatzal Mountains Interior Chapparral	Colorado Plateau Semi-Desert	Tonto Transition	313C	313	West
188705478020004	40387642010690	122	22.8	2252032010690	2012	82085	2	2	1	22.6	NA	1	1003467100290480	13	25	41903	0.590005	NA	NA	6316.26	0	1.00239	1.00289	Tree cover/Nonprivate	313Cc	10.2	Mazatzal Mountains Interior Chapparral	Colorado Plateau Semi-Desert	Tonto Transition	313C	313	West
188705481020004	40387642010690	63	25.8	2252034010690	2012	82085	2	2	1	24.2	NA	1	1003467100290480	13	25	41903	0.590005	NA	NA	6316.26	0	1.00239	1.00289	Tree cover/Nonprivate	313Cc	10.2	Mazatzal Mountains Interior Chapparral	Colorado Plateau Semi-Desert	Tonto Transition	313C	313	West
188706238020004	40387716010690	59	NA	2252120010690	2012	83151	1	1	2	24.3	NA	1	1003467094290480	5	25	41903	NA	NA	NA	6821.64	0	1.00076	1.00076	Nontree/Nonprivate	313Cc	10.5	Mazatzal Mountains Interior Chapparral	Colorado Plateau Semi-Desert	Tonto Transition	313C	313	West
188705565020004	40387646010690	69	21.4	2252171010690	2012	83640	1	1	1	20.7	NA	1	1003467100290480	13	25	41903	0.601805	NA	NA	6316.26	0	1.00239	1.00289	Tree cover/Nonprivate	322Av	10	Hualapai Mountains Desert Grass-Shrubland	American Semi-Desert and Desert	Mojave Desert	322A	322	West
188704168020004	40387573010690	69	21.2	2252270010690	2012	84633	1	1	1	18.8	NA	1	1003467122290480	69	25	41903	0.573147	NA	NA	10410.9	0	1	1	Nontree/Private/Visit	322Ax	10.5	Aquarius Mountains Woodland	American Semi-Desert and Desert	Mojave Desert	322A	322	West
188705316020004	40387632010690	63	20.1	2252313010690	2012	84798	1	1	1	19.4	NA	1	1003467100290480	13	25	41903	0.601805	NA	NA	6316.26	0	1.00239	1.00289	Tree cover/Nonprivate	313Cc	10	Mazatzal Mountains Interior Chapparral	Colorado Plateau Semi-Desert	Tonto Transition	313C	313	West
188705342020004	40387632010690	63	45.2	2252337010690	2012	84798	2	1	1	44.9	NA	1	1003467100290480	13	25	41903	0.601805	NA	NA	6316.26	0	1.00239	1.00289	Tree cover/Nonprivate	313Cc	10	Mazatzal Mountains Interior Chapparral	Colorado Plateau Semi-Desert	Tonto Transition	313C	313	West
188705696020004	40387651010690	69	30.6	2252597010690	2012	87834	1	1	2	30.7	NA	1	1003467094290480	5	25	41903	0.56774	0.56774	NA	6821.64	0	1.00076	1.00076	Nontree/Nonprivate	313Cd	10.6	Mazatzal Mountains Woodland	Colorado Plateau Semi-Desert	Tonto Transition	313C	313	West
188706479020004	40387738010690	749	NA	2252613010690	2012	88025	1	1	0	21.5	7	1	1003467100290480	13	25	41903	NA	NA	NA	6316.26	0	1.00239	1.00289	Tree cover/Nonprivate	313Cc	10.5	Mazatzal Mountains Interior Chapparral	Colorado Plateau Semi-Desert	Tonto Transition	313C	313	West
188706480020004	40387738010690	749	NA	2252614010690	2012	88025	1	1	0	20.1	7	1	1003467100290480	13	25	41903	NA	NA	NA	6316.26	0	1.00239	1.00289	Tree cover/Nonprivate	313Cc	10.5	Mazatzal Mountains Interior Chapparral	Colorado Plateau Semi-Desert	Tonto Transition	313C	313	West
188705069020004	40387611010690	69	20.9	2252649010690	2012	88536	1	1	1	21.3	NA	1	1003467100290480	13	25	41903	0.56774	NA	NA	6316.26	0	1.00239	1.00289	Tree cover/Nonprivate	313Cd	10.6	Mazatzal Mountains Woodland	Colorado Plateau Semi-Desert	Tonto Transition	313C	313	West
188704091020004	40387570010690	65	22	2252814010690	2012	91154	1	1	1	20.8	NA	1	1003467100290480	13	25	41903	0.601805	NA	NA	6316.26	0	1.00239	1.00289	Tree cover/Nonprivate	322Ax	10	Aquarius Mountains Woodland	American Semi-Desert and Desert	Mojave Desert	322A	322	West
267331970489998	40386300010690	803	22.9	2260112010690	2013	81101	1	1	1	22.9	NA	1	1003467296290480	4	9	41903	0.601805	NA	NA	6997.45	0	1	1	Low tree cover/Private	M313Ag	10	White Mountains Woodland	Arizona-New Mexico Mountains Semi-Desert - Open Woodland - Coniferous Forest - Alpine Meadow	White Mountains - San Francisco Peaks - Mongollon Rim	M313A	M313	West
267331972489998	40386300010690	803	20.5	2260113010690	2013	81101	1	1	1	19.1	NA	1	1003467296290480	4	9	41903	0.601805	NA	NA	6997.45	0	1	1	Low tree cover/Private	M313Ag	10	White Mountains Woodland	Arizona-New Mexico Mountains Semi-Desert - Open Woodland - Coniferous Forest - Alpine Meadow	White Mountains - San Francisco Peaks - Mongollon Rim	M313A	M313	West
267331794489998	40386295010690	63	25.1	2260155010690	2013	81356	1	1	1	24	NA	1	1003467296290480	4	9	41903	0.601805	NA	NA	6997.45	0	1	1	Low tree cover/Private	M313Ah	10	White Mountains Coniferous Forest	Arizona-New Mexico Mountains Semi-Desert - Open Woodland - Coniferous Forest - Alpine Meadow	White Mountains - San Francisco Peaks - Mongollon Rim	M313A	M313	West
267332487489998	40386350010690	847	23.4	2260236010690	2013	83811	1	1	1	23.2	NA	1	1003467290290480	3	9	41903	0.601805	NA	NA	5871.06	0	1.01796	1.0213	Low tree cover/Nonprivate	321Am	10	Santa Catalina Mountains Encinal Woodland	Chihuahuan Semi-Desert	Basin and Range	321A	321	West
267331899489998	40386299010690	122	22.6	2260306010690	2013	85495	1	1	1	21.3	NA	1	1003467296290480	4	9	41903	0.601805	NA	NA	6997.45	0	1	1	Low tree cover/Private	M313Ah	10	White Mountains Coniferous Forest	Arizona-New Mexico Mountains Semi-Desert - Open Woodland - Coniferous Forest - Alpine Meadow	White Mountains - San Francisco Peaks - Mongollon Rim	M313A	M313	West
267331909489998	40386299010690	122	21.5	2260314010690	2013	85495	1	1	1	19.7	NA	1	1003467296290480	4	9	41903	0.601805	NA	NA	6997.45	0	1	1	Low tree cover/Private	M313Ah	10	White Mountains Coniferous Forest	Arizona-New Mexico Mountains Semi-Desert - Open Woodland - Coniferous Forest - Alpine Meadow	White Mountains - San Francisco Peaks - Mongollon Rim	M313A	M313	West
267331915489998	40386299010690	122	22.8	2260319010690	2013	85495	1	1	1	21.2	NA	1	1003467296290480	4	9	41903	0.601805	NA	NA	6997.45	0	1	1	Low tree cover/Private	M313Ah	10	White Mountains Coniferous Forest	Arizona-New Mexico Mountains Semi-Desert - Open Woodland - Coniferous Forest - Alpine Meadow	White Mountains - San Francisco Peaks - Mongollon Rim	M313A	M313	West
267332314489998	40386337010690	843	25	2260400010690	2013	87220	1	1	1	25.6	NA	1	1003467302290480	5	9	41903	0.607883	NA	NA	6706.9	0	1.00248	1.00248	Nontree/Nonprivate	321Ak	9.9	Santa Catalina Mountains Sierra Madre Interior Chapparral	Chihuahuan Semi-Desert	Basin and Range	321A	321	West
267332983489998	40386380010690	803	20	2260467010690	2013	89740	1	1	1	20	NA	1	1003467290290480	3	9	41903	0.56774	NA	NA	5871.06	0	1.01796	1.0213	Low tree cover/Nonprivate	321Am	10.6	Santa Catalina Mountains Encinal Woodland	Chihuahuan Semi-Desert	Basin and Range	321A	321	West
267332041489998	40386303010690	122	23.8	2260557010690	2013	91469	1	1	1	22.2	NA	1	1003467296290480	4	9	41903	0.601805	NA	NA	6997.45	0	1	1	Low tree cover/Private	M313Ah	10	White Mountains Coniferous Forest	Arizona-New Mexico Mountains Semi-Desert - Open Woodland - Coniferous Forest - Alpine Meadow	White Mountains - San Francisco Peaks - Mongollon Rim	M313A	M313	West
267333195489998	40386382010690	757	15.7	2260590010690	2013	91804	1	2	1	20	NA	1	1003467302290480	5	9	41903	0.595846	NA	NA	6706.9	0	1.00248	1.00248	Nontree/Nonprivate	321Aj	10.1	Sulphur Springs Plains Desert Grass-Shrubland	Chihuahuan Semi-Desert	Basin and Range	321A	321	West
267333589489998	40386396010690	63	21.6	2260819010690	2013	83142	1	1	1	24.3	NA	1	1003467344290480	34	11	41903	0.620417	NA	NA	6427.41	0	1.00958	1.00958	Low tree cover	M313Ah	9.7	White Mountains Coniferous Forest	Arizona-New Mexico Mountains Semi-Desert - Open Woodland - Coniferous Forest - Alpine Meadow	White Mountains - San Francisco Peaks - Mongollon Rim	M313A	M313	West
267333603489998	40386396010690	63	17.3	2260832010690	2013	83142	1	1	2	25.8	NA	1	1003467344290480	34	11	41903	0.620417	0.620417	NA	6427.41	0	1.00958	1.00958	Low tree cover	M313Ah	9.7	White Mountains Coniferous Forest	Arizona-New Mexico Mountains Semi-Desert - Open Woodland - Coniferous Forest - Alpine Meadow	White Mountains - San Francisco Peaks - Mongollon Rim	M313A	M313	West
267334241489998	40386403010690	63	20.7	2260935010690	2013	86328	1	1	1	21.6	NA	1	1003467326290480	1	11	41903	0.620417	NA	NA	6064.79	0	1	1	High tree cover/Nonprivate	M313Ah	9.7	White Mountains Coniferous Forest	Arizona-New Mexico Mountains Semi-Desert - Open Woodland - Coniferous Forest - Alpine Meadow	White Mountains - San Francisco Peaks - Mongollon Rim	M313A	M313	West
267333485489998	40386395010690	122	22.5	2261119010690	2013	91454	1	1	1	22.1	NA	1	1003467326290480	1	11	41903	0.620417	NA	NA	6064.79	0	1	1	High tree cover/Nonprivate	M313Ah	9.7	White Mountains Coniferous Forest	Arizona-New Mexico Mountains Semi-Desert - Open Woodland - Coniferous Forest - Alpine Meadow	White Mountains - San Francisco Peaks - Mongollon Rim	M313A	M313	West
267333487489998	40386395010690	122	23.1	2261121010690	2013	91454	1	1	1	22.1	NA	1	1003467326290480	1	11	41903	0.620417	NA	NA	6064.79	0	1	1	High tree cover/Nonprivate	M313Ah	9.7	White Mountains Coniferous Forest	Arizona-New Mexico Mountains Semi-Desert - Open Woodland - Coniferous Forest - Alpine Meadow	White Mountains - San Francisco Peaks - Mongollon Rim	M313A	M313	West
267333497489998	40386395010690	122	20.6	2261131010690	2013	91454	1	1	1	19.9	NA	1	1003467326290480	1	11	41903	0.620417	NA	NA	6064.79	0	1	1	High tree cover/Nonprivate	M313Ah	9.7	White Mountains Coniferous Forest	Arizona-New Mexico Mountains Semi-Desert - Open Woodland - Coniferous Forest - Alpine Meadow	White Mountains - San Francisco Peaks - Mongollon Rim	M313A	M313	West
267333427489998	40386394010690	122	23.5	2261211010690	2013	92157	1	1	1	23.1	NA	1	1003467326290480	1	11	41903	0.62688	NA	NA	6064.79	0	1	1	High tree cover/Nonprivate	M313Ah	9.6	White Mountains Coniferous Forest	Arizona-New Mexico Mountains Semi-Desert - Open Woodland - Coniferous Forest - Alpine Meadow	White Mountains - San Francisco Peaks - Mongollon Rim	M313A	M313	West
267333429489998	40386394010690	122	20.6	2261213010690	2013	92157	1	1	1	19.4	NA	1	1003467326290480	1	11	41903	0.62688	NA	NA	6064.79	0	1	1	High tree cover/Nonprivate	M313Ah	9.6	White Mountains Coniferous Forest	Arizona-New Mexico Mountains Semi-Desert - Open Woodland - Coniferous Forest - Alpine Meadow	White Mountains - San Francisco Peaks - Mongollon Rim	M313A	M313	West
267334910489998	40386526010690	59	NA	2261973010690	2013	88286	1	1	2	33.9	NA	1	1003467386290480	1234	13	41903	0.56774	0.56774	NA	7393	0	1.01449	1.01449	Tree cover	313Cc	10.6	Mazatzal Mountains Interior Chapparral	Colorado Plateau Semi-Desert	Tonto Transition	313C	313	West
267339989489998	40387239010690	15	21.5	2264746010690	2013	82200	1	1	1	20.2	NA	1	1003467021290480	13	19	41903	0.607883	NA	NA	6312.9	0	1.0084	1.0084	Tree cover/Nonprivate	321Ak	9.9	Santa Catalina Mountains Sierra Madre Interior Chapparral	Chihuahuan Semi-Desert	Basin and Range	321A	321	West
267339990489998	40387239010690	15	29.1	2264747010690	2013	82200	1	1	1	27.7	NA	1	1003467021290480	13	19	41903	0.607883	NA	NA	6312.9	0	1.0084	1.0084	Tree cover/Nonprivate	321Ak	9.9	Santa Catalina Mountains Sierra Madre Interior Chapparral	Chihuahuan Semi-Desert	Basin and Range	321A	321	West
267339996489998	40387239010690	15	28.8	2264753010690	2013	82200	1	1	2	28.9	NA	1	1003467021290480	13	19	41903	0.607883	0.607883	NA	6312.9	0	1.0084	1.0084	Tree cover/Nonprivate	321Ak	9.9	Santa Catalina Mountains Sierra Madre Interior Chapparral	Chihuahuan Semi-Desert	Basin and Range	321A	321	West
267339999489998	40387239010690	202	25.2	2264755010690	2013	82200	2	1	1	25.6	NA	1	1003467021290480	13	19	41903	0.607883	NA	NA	6312.9	0	1.0084	1.0084	Tree cover/Nonprivate	321Ak	9.9	Santa Catalina Mountains Sierra Madre Interior Chapparral	Chihuahuan Semi-Desert	Basin and Range	321A	321	West
267340000489998	40387239010690	202	23	2264756010690	2013	82200	2	1	2	23.5	NA	1	1003467021290480	13	19	41903	0.607883	0.607883	NA	6312.9	0	1.0084	1.0084	Tree cover/Nonprivate	321Ak	9.9	Santa Catalina Mountains Sierra Madre Interior Chapparral	Chihuahuan Semi-Desert	Basin and Range	321A	321	West
267340458489998	40387311010690	114	22.9	2264834010690	2013	83166	1	1	1	22.3	NA	1	1003467021290480	13	19	41903	0.573147	NA	NA	6312.9	0	1.0084	1.0084	Tree cover/Nonprivate	321Ak	10.5	Santa Catalina Mountains Sierra Madre Interior Chapparral	Chihuahuan Semi-Desert	Basin and Range	321A	321	West
267341986489998	40387560010690	810	18.4	2265895010690	2013	86373	1	1	1	20.4	NA	1	1003467073290480	13	23	41903	0.56774	NA	NA	5457.25	0	1.00787	1.00787	Tree cover/Nonprivate	321Am	10.6	Santa Catalina Mountains Encinal Woodland	Chihuahuan Semi-Desert	Basin and Range	321A	321	West
267319921489998	40385654010690	69	30	2253293010690	2013	80567	1	1	1	30.1	NA	1	1003467164290480	5	1	41903	0.614086	NA	NA	7165.7	0	1	1	Nontree/Nonprivate	313Db	9.8	Painted Desert Steppe Grassland	Colorado Plateau Semi-Desert	Painted Desert	313D	313	West
267319922489998	40385654010690	69	20.5	2253294010690	2013	80567	1	1	1	18.7	NA	1	1003467164290480	5	1	41903	0.614086	NA	NA	7165.7	0	1	1	Nontree/Nonprivate	313Db	9.8	Painted Desert Steppe Grassland	Colorado Plateau Semi-Desert	Painted Desert	313D	313	West
267316478489998	40385505010690	65	20.8	2253331010690	2013	80879	1	1	1	20.6	NA	1	1003467158290480	4	1	41903	0.633479	NA	NA	6508.9	0	1	1	Low tree cover/Private	313Ac	9.5	Monument Upwarp	Colorado Plateau Semi-Desert	Grand Canyon	313A	313	West
267316493489998	40385505010690	65	24	2253345010690	2013	80879	1	1	1	24.3	NA	1	1003467158290480	4	1	41903	0.633479	NA	NA	6508.9	0	1	1	Low tree cover/Private	313Ac	9.5	Monument Upwarp	Colorado Plateau Semi-Desert	Grand Canyon	313A	313	West
267316499489998	40385505010690	65	20.3	2253351010690	2013	80879	1	1	1	21	NA	1	1003467158290480	4	1	41903	0.633479	NA	NA	6508.9	0	1	1	Low tree cover/Private	313Ac	9.5	Monument Upwarp	Colorado Plateau Semi-Desert	Grand Canyon	313A	313	West
267318215489998	40385599010690	69	28.4	2253404010690	2013	81634	1	1	1	27.4	NA	1	1003467152290480	3	1	41903	0.595846	NA	NA	6684.5	0	1	1	Low tree cover/Nonprivate	313Db	10.1	Painted Desert Steppe Grassland	Colorado Plateau Semi-Desert	Painted Desert	313D	313	West
267318216489998	40385599010690	69	22.9	2253405010690	2013	81634	1	1	1	23.7	NA	1	1003467152290480	3	1	41903	0.595846	NA	NA	6684.5	0	1	1	Low tree cover/Nonprivate	313Db	10.1	Painted Desert Steppe Grassland	Colorado Plateau Semi-Desert	Painted Desert	313D	313	West
267318219489998	40385599010690	69	21.2	2253408010690	2013	81634	1	1	1	20.7	NA	1	1003467152290480	3	1	41903	0.595846	NA	NA	6684.5	0	1	1	Low tree cover/Nonprivate	313Db	10.1	Painted Desert Steppe Grassland	Colorado Plateau Semi-Desert	Painted Desert	313D	313	West
381215504489998	40385666010690	63	21.1	12113538010690	2013	81750	1	1	1	20.3	NA	1	1003467158290480	4	1	41903	0.742969	NA	NA	6508.9	0	1	1	Low tree cover/Private	M313Ah	8.1	White Mountains Coniferous Forest	Arizona-New Mexico Mountains Semi-Desert - Open Woodland - Coniferous Forest - Alpine Meadow	White Mountains - San Francisco Peaks - Mongollon Rim	M313A	M313	West
267317179489998	40385533010690	69	NA	2253451010690	2013	81768	1	1	0	24.6	8	1	1003467174290480	69	1	41903	NA	NA	NA	7140.85	0	1.00626	1.00607	Nontree/Private/Visit	313Dc	9.9	Hopi Mesas Woodland	Colorado Plateau Semi-Desert	Painted Desert	313D	313	West
267317180489998	40385533010690	69	NA	2253452010690	2013	81768	1	1	0	21.4	8	1	1003467174290480	69	1	41903	NA	NA	NA	7140.85	0	1.00626	1.00607	Nontree/Private/Visit	313Dc	9.9	Hopi Mesas Woodland	Colorado Plateau Semi-Desert	Painted Desert	313D	313	West
267318938489998	40385617010690	122	20.6	2253461010690	2013	81775	1	1	1	20.4	NA	1	1003467140290480	1	1	41903	0.614086	NA	NA	5662.5	0	1	1	High tree cover/Nonprivate	M313Ah	9.8	White Mountains Coniferous Forest	Arizona-New Mexico Mountains Semi-Desert - Open Woodland - Coniferous Forest - Alpine Meadow	White Mountains - San Francisco Peaks - Mongollon Rim	M313A	M313	West
267316812489998	40385523010690	69	22.5	2253527010690	2013	81812	1	1	1	23	NA	1	1003467158290480	4	1	41903	0.601805	NA	NA	6508.9	0	1	1	Low tree cover/Private	313Dc	10	Hopi Mesas Woodland	Colorado Plateau Semi-Desert	Painted Desert	313D	313	West
267316818489998	40385523010690	69	27.1	2253534010690	2013	81812	1	1	1	26.9	NA	1	1003467158290480	4	1	41903	0.601805	NA	NA	6508.9	0	1	1	Low tree cover/Private	313Dc	10	Hopi Mesas Woodland	Colorado Plateau Semi-Desert	Painted Desert	313D	313	West
267316410489998	40385503010690	65	20.7	2253575010690	2013	82401	1	1	1	20.5	NA	1	1003467158290480	4	1	41903	0.607883	NA	NA	6508.9	0	1	1	Low tree cover/Private	313Ac	9.9	Monument Upwarp	Colorado Plateau Semi-Desert	Grand Canyon	313A	313	West
267316411489998	40385503010690	65	21.8	2253576010690	2013	82401	1	1	1	21.6	NA	1	1003467158290480	4	1	41903	0.607883	NA	NA	6508.9	0	1	1	Low tree cover/Private	313Ac	9.9	Monument Upwarp	Colorado Plateau Semi-Desert	Grand Canyon	313A	313	West
267316417489998	40385503010690	65	21.6	2253582010690	2013	82401	1	1	1	21.5	NA	1	1003467158290480	4	1	41903	0.607883	NA	NA	6508.9	0	1	1	Low tree cover/Private	313Ac	9.9	Monument Upwarp	Colorado Plateau Semi-Desert	Grand Canyon	313A	313	West
267316418489998	40385503010690	65	27.9	2253583010690	2013	82401	1	1	1	27.6	NA	1	1003467158290480	4	1	41903	0.607883	NA	NA	6508.9	0	1	1	Low tree cover/Private	313Ac	9.9	Monument Upwarp	Colorado Plateau Semi-Desert	Grand Canyon	313A	313	West
267319980489998	40385657010690	69	22.6	41711843010690	2013	82608	2	1	1	21.6	NA	1	1003467174290480	69	1	41903	0.590005	NA	NA	7140.85	0	1.00626	1.00607	Nontree/Private/Visit	313Db	10.2	Painted Desert Steppe Grassland	Colorado Plateau Semi-Desert	Painted Desert	313D	313	West
267319981489998	40385657010690	69	23.7	41711844010690	2013	82608	2	1	1	23.5	NA	1	1003467174290480	69	1	41903	0.590005	NA	NA	7140.85	0	1.00626	1.00607	Nontree/Private/Visit	313Db	10.2	Painted Desert Steppe Grassland	Colorado Plateau Semi-Desert	Painted Desert	313D	313	West
267319982489998	40385657010690	69	27	41711845010690	2013	82608	2	1	1	26.6	NA	1	1003467174290480	69	1	41903	0.590005	NA	NA	7140.85	0	1.00626	1.00607	Nontree/Private/Visit	313Db	10.2	Painted Desert Steppe Grassland	Colorado Plateau Semi-Desert	Painted Desert	313D	313	West
267319983489998	40385657010690	69	21	41711846010690	2013	82608	2	1	1	18.7	NA	1	1003467174290480	69	1	41903	0.590005	NA	NA	7140.85	0	1.00626	1.00607	Nontree/Private/Visit	313Db	10.2	Painted Desert Steppe Grassland	Colorado Plateau Semi-Desert	Painted Desert	313D	313	West
267316948489998	40385524010690	69	28.5	2253703010690	2013	83591	1	1	1	27.9	NA	1	1003467146290480	2	1	41903	0.601805	NA	NA	6761.88	0	1.00295	1.00295	High tree cover/Private	313Ba	10	Chuska Mountains Woodland Subsection	Colorado Plateau Semi-Desert	Navaho Canyonlands	313B	313	West
267316949489998	40385524010690	69	26.7	2253704010690	2013	83591	1	1	1	26.8	NA	1	1003467146290480	2	1	41903	0.601805	NA	NA	6761.88	0	1.00295	1.00295	High tree cover/Private	313Ba	10	Chuska Mountains Woodland Subsection	Colorado Plateau Semi-Desert	Navaho Canyonlands	313B	313	West
267319835489998	40385652010690	69	21.7	2253771010690	2013	84595	1	1	1	21.5	NA	1	1003467174290480	69	1	41903	0.595846	NA	NA	7140.85	0	1.00626	1.00607	Nontree/Private/Visit	313Bo	10.1	San Mateo Mountains Woodlands Subsection	Colorado Plateau Semi-Desert	Navaho Canyonlands	313B	313	West
267319838489998	40385652010690	69	NA	2253774010690	2013	84595	2	1	3	26.1	NA	1	1003467174290480	69	1	41903	0.595846	NA	0.595846	7140.85	0	1.00626	1.00607	Nontree/Private/Visit	313Bo	10.1	San Mateo Mountains Woodlands Subsection	Colorado Plateau Semi-Desert	Navaho Canyonlands	313B	313	West
267319839489998	40385652010690	69	NA	2253775010690	2013	84595	2	1	3	24	NA	1	1003467174290480	69	1	41903	0.595846	NA	0.595846	7140.85	0	1.00626	1.00607	Nontree/Private/Visit	313Bo	10.1	San Mateo Mountains Woodlands Subsection	Colorado Plateau Semi-Desert	Navaho Canyonlands	313B	313	West
267319842489998	40385652010690	69	22.4	2253778010690	2013	84595	1	1	1	21.1	NA	1	1003467174290480	69	1	41903	0.595846	NA	NA	7140.85	0	1.00626	1.00607	Nontree/Private/Visit	313Bo	10.1	San Mateo Mountains Woodlands Subsection	Colorado Plateau Semi-Desert	Navaho Canyonlands	313B	313	West
267316145489998	40385481010690	65	36.8	2253798010690	2013	84811	1	1	1	36.8	NA	1	1003467158290480	4	1	41903	0.590005	NA	NA	6508.9	0	1	1	Low tree cover/Private	313Ap	10.2	Vermilion Cliffs Woodland	Colorado Plateau Semi-Desert	Grand Canyon	313A	313	West
267316150489998	40385481010690	65	20.9	2253803010690	2013	84811	1	1	1	20.4	NA	1	1003467158290480	4	1	41903	0.590005	NA	NA	6508.9	0	1	1	Low tree cover/Private	313Ap	10.2	Vermilion Cliffs Woodland	Colorado Plateau Semi-Desert	Grand Canyon	313A	313	West
267316151489998	40385481010690	65	22.1	2253804010690	2013	84811	1	1	1	22	NA	1	1003467158290480	4	1	41903	0.590005	NA	NA	6508.9	0	1	1	Low tree cover/Private	313Ap	10.2	Vermilion Cliffs Woodland	Colorado Plateau Semi-Desert	Grand Canyon	313A	313	West
267316153489998	40385481010690	65	21.6	2253806010690	2013	84811	1	1	1	21.1	NA	1	1003467158290480	4	1	41903	0.590005	NA	NA	6508.9	0	1	1	Low tree cover/Private	313Ap	10.2	Vermilion Cliffs Woodland	Colorado Plateau Semi-Desert	Grand Canyon	313A	313	West
267315437489998	40385436010690	65	20.2	2253834010690	2013	85250	1	1	1	20.1	NA	1	1003467158290480	4	1	41903	0.601805	NA	NA	6508.9	0	1	1	Low tree cover/Private	313Ba	10	Chuska Mountains Woodland Subsection	Colorado Plateau Semi-Desert	Navaho Canyonlands	313B	313	West
267315445489998	40385436010690	65	22.2	2253842010690	2013	85250	1	1	1	22.2	NA	1	1003467158290480	4	1	41903	0.601805	NA	NA	6508.9	0	1	1	Low tree cover/Private	313Ba	10	Chuska Mountains Woodland Subsection	Colorado Plateau Semi-Desert	Navaho Canyonlands	313B	313	West
267315457489998	40385436010690	65	25.2	2253853010690	2013	85250	1	1	1	25.1	NA	1	1003467158290480	4	1	41903	0.601805	NA	NA	6508.9	0	1	1	Low tree cover/Private	313Ba	10	Chuska Mountains Woodland Subsection	Colorado Plateau Semi-Desert	Navaho Canyonlands	313B	313	West
267317255489998	40385535010690	69	25.5	2253978010690	2013	85628	1	1	1	25.4	NA	1	1003467158290480	4	1	41903	0.601805	NA	NA	6508.9	0	1	1	Low tree cover/Private	313Ba	10	Chuska Mountains Woodland Subsection	Colorado Plateau Semi-Desert	Navaho Canyonlands	313B	313	West
267317261489998	40385535010690	69	24.1	2253984010690	2013	85628	1	1	1	24.1	NA	1	1003467158290480	4	1	41903	0.601805	NA	NA	6508.9	0	1	1	Low tree cover/Private	313Ba	10	Chuska Mountains Woodland Subsection	Colorado Plateau Semi-Desert	Navaho Canyonlands	313B	313	West
267317262489998	40385535010690	69	24	2253985010690	2013	85628	1	1	1	24	NA	1	1003467158290480	4	1	41903	0.601805	NA	NA	6508.9	0	1	1	Low tree cover/Private	313Ba	10	Chuska Mountains Woodland Subsection	Colorado Plateau Semi-Desert	Navaho Canyonlands	313B	313	West
267317269489998	40385535010690	69	25.6	2253992010690	2013	85628	1	1	1	25.1	NA	1	1003467158290480	4	1	41903	0.601805	NA	NA	6508.9	0	1	1	Low tree cover/Private	313Ba	10	Chuska Mountains Woodland Subsection	Colorado Plateau Semi-Desert	Navaho Canyonlands	313B	313	West
267317272489998	40385535010690	69	21.6	2253995010690	2013	85628	1	1	1	21.5	NA	1	1003467158290480	4	1	41903	0.601805	NA	NA	6508.9	0	1	1	Low tree cover/Private	313Ba	10	Chuska Mountains Woodland Subsection	Colorado Plateau Semi-Desert	Navaho Canyonlands	313B	313	West
267319702489998	40385650010690	69	22.5	2254012010690	2013	85927	1	1	1	22.1	NA	1	1003467158290480	4	1	41903	0.62688	NA	NA	6508.9	0	1	1	Low tree cover/Private	313Dc	9.6	Hopi Mesas Woodland	Colorado Plateau Semi-Desert	Painted Desert	313D	313	West
300877786489998	40385622010690	93	21.1	12113843010690	2013	86056	1	1	2	21	NA	1	1003467158290480	4	1	41903	0.83584	0.83584	NA	6508.9	0	1	1	Low tree cover/Private	M313Ah	7.2	White Mountains Coniferous Forest	Arizona-New Mexico Mountains Semi-Desert - Open Woodland - Coniferous Forest - Alpine Meadow	White Mountains - San Francisco Peaks - Mongollon Rim	M313A	M313	West
300877791489998	40385622010690	93	20.3	12113847010690	2013	86056	1	1	1	18.4	NA	1	1003467158290480	4	1	41903	0.83584	NA	NA	6508.9	0	1	1	Low tree cover/Private	M313Ah	7.2	White Mountains Coniferous Forest	Arizona-New Mexico Mountains Semi-Desert - Open Woodland - Coniferous Forest - Alpine Meadow	White Mountains - San Francisco Peaks - Mongollon Rim	M313A	M313	West
267319029489998	40385621010690	93	29.3	2254050010690	2013	86154	1	1	2	29.6	NA	1	1003467140290480	1	1	41903	0.607883	0.607883	NA	5662.5	0	1	1	High tree cover/Nonprivate	M313Ah	9.9	White Mountains Coniferous Forest	Arizona-New Mexico Mountains Semi-Desert - Open Woodland - Coniferous Forest - Alpine Meadow	White Mountains - San Francisco Peaks - Mongollon Rim	M313A	M313	West
267319039489998	40385621010690	93	24.7	2254060010690	2013	86154	1	1	2	24.3	NA	1	1003467140290480	1	1	41903	0.607883	0.607883	NA	5662.5	0	1	1	High tree cover/Nonprivate	M313Ah	9.9	White Mountains Coniferous Forest	Arizona-New Mexico Mountains Semi-Desert - Open Woodland - Coniferous Forest - Alpine Meadow	White Mountains - San Francisco Peaks - Mongollon Rim	M313A	M313	West
267319042489998	40385621010690	93	20.2	2254063010690	2013	86154	1	1	2	20.4	NA	1	1003467140290480	1	1	41903	0.607883	0.607883	NA	5662.5	0	1	1	High tree cover/Nonprivate	M313Ah	9.9	White Mountains Coniferous Forest	Arizona-New Mexico Mountains Semi-Desert - Open Woodland - Coniferous Forest - Alpine Meadow	White Mountains - San Francisco Peaks - Mongollon Rim	M313A	M313	West
267319054489998	40385621010690	93	20.2	2254075010690	2013	86154	1	1	1	19.2	NA	1	1003467140290480	1	1	41903	0.607883	NA	NA	5662.5	0	1	1	High tree cover/Nonprivate	M313Ah	9.9	White Mountains Coniferous Forest	Arizona-New Mexico Mountains Semi-Desert - Open Woodland - Coniferous Forest - Alpine Meadow	White Mountains - San Francisco Peaks - Mongollon Rim	M313A	M313	West
264094780489998	40385573010690	69	20.7	2254129010690	2013	86583	1	1	1	20.1	NA	1	1003467152290480	3	1	41903	0.578658	NA	NA	6684.5	0	1	1	Low tree cover/Nonprivate	313Db	10.4	Painted Desert Steppe Grassland	Colorado Plateau Semi-Desert	Painted Desert	313D	313	West
264094785489998	40385573010690	69	21.5	2254134010690	2013	86583	1	1	1	22.9	NA	1	1003467152290480	3	1	41903	0.578658	NA	NA	6684.5	0	1	1	Low tree cover/Nonprivate	313Db	10.4	Painted Desert Steppe Grassland	Colorado Plateau Semi-Desert	Painted Desert	313D	313	West
267315932489998	40385473010690	122	20.7	2254177010690	2013	86791	1	1	1	20	NA	1	1003467146290480	2	1	41903	0.607883	NA	NA	6761.88	0	1.00295	1.00295	High tree cover/Private	313Ba	9.9	Chuska Mountains Woodland Subsection	Colorado Plateau Semi-Desert	Navaho Canyonlands	313B	313	West
267315933489998	40385473010690	122	20.2	2254178010690	2013	86791	1	1	1	19.3	NA	1	1003467146290480	2	1	41903	0.607883	NA	NA	6761.88	0	1.00295	1.00295	High tree cover/Private	313Ba	9.9	Chuska Mountains Woodland Subsection	Colorado Plateau Semi-Desert	Navaho Canyonlands	313B	313	West
267315937489998	40385473010690	122	21	2254182010690	2013	86791	1	1	1	20.4	NA	1	1003467146290480	2	1	41903	0.607883	NA	NA	6761.88	0	1.00295	1.00295	High tree cover/Private	313Ba	9.9	Chuska Mountains Woodland Subsection	Colorado Plateau Semi-Desert	Navaho Canyonlands	313B	313	West
267315938489998	40385473010690	122	23.2	2254183010690	2013	86791	1	1	1	22.2	NA	1	1003467146290480	2	1	41903	0.607883	NA	NA	6761.88	0	1.00295	1.00295	High tree cover/Private	313Ba	9.9	Chuska Mountains Woodland Subsection	Colorado Plateau Semi-Desert	Navaho Canyonlands	313B	313	West
267315949489998	40385473010690	122	22.7	2254194010690	2013	86791	1	1	1	21	NA	1	1003467146290480	2	1	41903	0.607883	NA	NA	6761.88	0	1.00295	1.00295	High tree cover/Private	313Ba	9.9	Chuska Mountains Woodland Subsection	Colorado Plateau Semi-Desert	Navaho Canyonlands	313B	313	West
267315951489998	40385473010690	122	23.9	2254196010690	2013	86791	1	1	1	23.6	NA	1	1003467146290480	2	1	41903	0.607883	NA	NA	6761.88	0	1.00295	1.00295	High tree cover/Private	313Ba	9.9	Chuska Mountains Woodland Subsection	Colorado Plateau Semi-Desert	Navaho Canyonlands	313B	313	West
267315953489998	40385473010690	122	29.1	2254198010690	2013	86791	1	1	1	28.5	NA	1	1003467146290480	2	1	41903	0.607883	NA	NA	6761.88	0	1.00295	1.00295	High tree cover/Private	313Ba	9.9	Chuska Mountains Woodland Subsection	Colorado Plateau Semi-Desert	Navaho Canyonlands	313B	313	West
267315957489998	40385473010690	122	40.6	2254201010690	2013	86791	1	1	1	39.9	NA	1	1003467146290480	2	1	41903	0.607883	NA	NA	6761.88	0	1.00295	1.00295	High tree cover/Private	313Ba	9.9	Chuska Mountains Woodland Subsection	Colorado Plateau Semi-Desert	Navaho Canyonlands	313B	313	West
267315967489998	40385473010690	122	22.2	2254210010690	2013	86791	1	1	1	21	NA	1	1003467146290480	2	1	41903	0.607883	NA	NA	6761.88	0	1.00295	1.00295	High tree cover/Private	313Ba	9.9	Chuska Mountains Woodland Subsection	Colorado Plateau Semi-Desert	Navaho Canyonlands	313B	313	West
267315969489998	40385473010690	93	23.1	2254212010690	2013	86791	1	1	1	22.8	NA	1	1003467146290480	2	1	41903	0.607883	NA	NA	6761.88	0	1.00295	1.00295	High tree cover/Private	313Ba	9.9	Chuska Mountains Woodland Subsection	Colorado Plateau Semi-Desert	Navaho Canyonlands	313B	313	West
381215009489998	40385630010690	122	21.8	12114008010690	2013	88763	1	1	1	21.6	NA	1	1003467146290480	2	1	41903	0.733908	NA	NA	6761.88	0	1.00295	1.00295	High tree cover/Private	313Cd	8.2	Mazatzal Mountains Woodland	Colorado Plateau Semi-Desert	Tonto Transition	313C	313	West
267315573489998	40385439010690	65	30.1	2254385010690	2013	89162	1	1	1	29.8	NA	1	1003467146290480	2	1	41903	0.633479	NA	NA	6761.88	0	1.00295	1.00295	High tree cover/Private	313Ba	9.5	Chuska Mountains Woodland Subsection	Colorado Plateau Semi-Desert	Navaho Canyonlands	313B	313	West
267315574489998	40385439010690	65	21.2	2254386010690	2013	89162	1	1	1	20.9	NA	1	1003467146290480	2	1	41903	0.633479	NA	NA	6761.88	0	1.00295	1.00295	High tree cover/Private	313Ba	9.5	Chuska Mountains Woodland Subsection	Colorado Plateau Semi-Desert	Navaho Canyonlands	313B	313	West
267315575489998	40385439010690	106	20.5	2254387010690	2013	89162	1	1	1	20.5	NA	1	1003467146290480	2	1	41903	0.633479	NA	NA	6761.88	0	1.00295	1.00295	High tree cover/Private	313Ba	9.5	Chuska Mountains Woodland Subsection	Colorado Plateau Semi-Desert	Navaho Canyonlands	313B	313	West
267317119489998	40385526010690	106	22.2	2254453010690	2013	89406	1	1	2	21.7	NA	1	1003467158290480	4	1	41903	0.601805	0.601805	NA	6508.9	0	1	1	Low tree cover/Private	313Dc	10	Hopi Mesas Woodland	Colorado Plateau Semi-Desert	Painted Desert	313D	313	West
381215422489998	40385661010690	122	20.8	12114091010690	2013	89604	1	1	1	20.3	NA	1	1003467158290480	4	1	41903	0.771544	NA	NA	6508.9	0	1	1	Low tree cover/Private	M313Af	7.8	White Mountains Scarp Woodland-Coniferous Forest	Arizona-New Mexico Mountains Semi-Desert - Open Woodland - Coniferous Forest - Alpine Meadow	White Mountains - San Francisco Peaks - Mongollon Rim	M313A	M313	West
381215424489998	40385661010690	122	23.8	12114093010690	2013	89604	1	1	1	22.9	NA	1	1003467158290480	4	1	41903	0.771544	NA	NA	6508.9	0	1	1	Low tree cover/Private	M313Af	7.8	White Mountains Scarp Woodland-Coniferous Forest	Arizona-New Mexico Mountains Semi-Desert - Open Woodland - Coniferous Forest - Alpine Meadow	White Mountains - San Francisco Peaks - Mongollon Rim	M313A	M313	West
300877568489998	40385615010690	202	33.4	11660165010690	2013	90299	1	1	1	32	NA	1	1003467146290480	2	1	41903	0.82439	NA	NA	6761.88	0	1.00295	1.00295	High tree cover/Private	313Ba	7.3	Chuska Mountains Woodland Subsection	Colorado Plateau Semi-Desert	Navaho Canyonlands	313B	313	West
300877577489998	40385615010690	122	20.2	11660172010690	2013	90299	2	1	1	20	NA	1	1003467146290480	2	1	41903	0.82439	NA	NA	6761.88	0	1.00295	1.00295	High tree cover/Private	313Ba	7.3	Chuska Mountains Woodland Subsection	Colorado Plateau Semi-Desert	Navaho Canyonlands	313B	313	West
300877590489998	40385615010690	122	22	11660185010690	2013	90299	2	1	1	21.5	NA	1	1003467146290480	2	1	41903	0.82439	NA	NA	6761.88	0	1.00295	1.00295	High tree cover/Private	313Ba	7.3	Chuska Mountains Woodland Subsection	Colorado Plateau Semi-Desert	Navaho Canyonlands	313B	313	West
267315794489998	40385460010690	69	NA	2254583010690	2013	90626	1	1	0	28.6	8	1	1003467174290480	69	1	41903	NA	NA	NA	7140.85	0	1.00626	1.00607	Nontree/Private/Visit	313Ba	10.3	Chuska Mountains Woodland Subsection	Colorado Plateau Semi-Desert	Navaho Canyonlands	313B	313	West
267315795489998	40385460010690	69	NA	2254584010690	2013	90626	1	1	0	22.4	8	1	1003467174290480	69	1	41903	NA	NA	NA	7140.85	0	1.00626	1.00607	Nontree/Private/Visit	313Ba	10.3	Chuska Mountains Woodland Subsection	Colorado Plateau Semi-Desert	Navaho Canyonlands	313B	313	West
267320219489998	40385664010690	122	20.7	2254711010690	2013	91044	2	2	1	19.7	NA	1	1003467152290480	3	1	41903	0.595846	NA	NA	6684.5	0	1	1	Low tree cover/Nonprivate	M313Ah	10.1	White Mountains Coniferous Forest	Arizona-New Mexico Mountains Semi-Desert - Open Woodland - Coniferous Forest - Alpine Meadow	White Mountains - San Francisco Peaks - Mongollon Rim	M313A	M313	West
267318574489998	40385614010690	63	34.9	2254731010690	2013	91064	1	1	2	35.6	NA	1	1003467140290480	1	1	41903	0.614086	0.614086	NA	5662.5	0	1	1	High tree cover/Nonprivate	M313Ah	9.8	White Mountains Coniferous Forest	Arizona-New Mexico Mountains Semi-Desert - Open Woodland - Coniferous Forest - Alpine Meadow	White Mountains - San Francisco Peaks - Mongollon Rim	M313A	M313	West
267318503489998	40385607010690	69	20.5	2254791010690	2013	91708	1	1	1	20.1	NA	1	1003467152290480	3	1	41903	0.595846	NA	NA	6684.5	0	1	1	Low tree cover/Nonprivate	M313Ag	10.1	White Mountains Woodland	Arizona-New Mexico Mountains Semi-Desert - Open Woodland - Coniferous Forest - Alpine Meadow	White Mountains - San Francisco Peaks - Mongollon Rim	M313A	M313	West
267318506489998	40385607010690	69	14.1	2254794010690	2013	91708	1	1	1	21.5	NA	1	1003467152290480	3	1	41903	0.595846	NA	NA	6684.5	0	1	1	Low tree cover/Nonprivate	M313Ag	10.1	White Mountains Woodland	Arizona-New Mexico Mountains Semi-Desert - Open Woodland - Coniferous Forest - Alpine Meadow	White Mountains - San Francisco Peaks - Mongollon Rim	M313A	M313	West
267317924489998	40385588010690	69	24.9	2254828010690	2013	91831	1	1	1	26.5	NA	1	1003467164290480	5	1	41903	0.633479	NA	NA	7165.7	0	1	1	Nontree/Nonprivate	313Bo	9.5	San Mateo Mountains Woodlands Subsection	Colorado Plateau Semi-Desert	Navaho Canyonlands	313B	313	West
267317932489998	40385588010690	69	23.5	2254836010690	2013	91831	1	1	1	23.3	NA	1	1003467164290480	5	1	41903	0.633479	NA	NA	7165.7	0	1	1	Nontree/Nonprivate	313Bo	9.5	San Mateo Mountains Woodlands Subsection	Colorado Plateau Semi-Desert	Navaho Canyonlands	313B	313	West
267318382489998	40385605010690	122	20.4	2254855010690	2013	91864	1	1	1	19.9	NA	1	1003467152290480	3	1	41903	0.607883	NA	NA	6684.5	0	1	1	Low tree cover/Nonprivate	M313Al	9.9	Coconino Plateau Coniferous Forest	Arizona-New Mexico Mountains Semi-Desert - Open Woodland - Coniferous Forest - Alpine Meadow	White Mountains - San Francisco Peaks - Mongollon Rim	M313A	M313	West
267316645489998	40385509010690	122	24.2	2254958010690	2013	91967	1	1	1	24.2	NA	1	1003467146290480	2	1	41903	0.607883	NA	NA	6761.88	0	1.00295	1.00295	High tree cover/Private	313Ba	9.9	Chuska Mountains Woodland Subsection	Colorado Plateau Semi-Desert	Navaho Canyonlands	313B	313	West
267318118489998	40385596010690	69	26.9	2255019010690	2013	92175	1	1	1	28.6	NA	1	1003467164290480	5	1	41903	0.595846	NA	NA	7165.7	0	1	1	Nontree/Nonprivate	313Bo	10.1	San Mateo Mountains Woodlands Subsection	Colorado Plateau Semi-Desert	Navaho Canyonlands	313B	313	West
267324393489998	40386026010690	69	26	2255895010690	2013	80180	1	1	1	25.9	NA	1	1003467211290480	4	5	41903	0.590005	NA	NA	7440.02	0	1.00253	1.00253	Low tree cover/Private	322Aw	10.2	Aubrey High Plains Grassland	American Semi-Desert and Desert	Mojave Desert	322A	322	West
267324394489998	40386026010690	69	30	2255896010690	2013	80180	1	1	1	30.2	NA	1	1003467211290480	4	5	41903	0.590005	NA	NA	7440.02	0	1.00253	1.00253	Low tree cover/Private	322Aw	10.2	Aubrey High Plains Grassland	American Semi-Desert and Desert	Mojave Desert	322A	322	West
267324397489998	40386026010690	65	20.1	2255899010690	2013	80180	1	1	1	20.8	NA	1	1003467211290480	4	5	41903	0.590005	NA	NA	7440.02	0	1.00253	1.00253	Low tree cover/Private	322Aw	10.2	Aubrey High Plains Grassland	American Semi-Desert and Desert	Mojave Desert	322A	322	West
267325064489998	40386051010690	122	26.8	2255912010690	2013	80328	2	1	1	26.1	NA	1	1003467207290480	3	5	41903	0.607883	NA	NA	6352.56	0	1.00187	1.00187	Low tree cover/Nonprivate	M313Al	9.9	Coconino Plateau Coniferous Forest	Arizona-New Mexico Mountains Semi-Desert - Open Woodland - Coniferous Forest - Alpine Meadow	White Mountains - San Francisco Peaks - Mongollon Rim	M313A	M313	West
264095814489998	40386078010690	65	22.9	2255949010690	2013	80379	1	1	1	22.9	NA	1	1003467207290480	3	5	41903	0.552114	NA	NA	6352.56	0	1.00187	1.00187	Low tree cover/Nonprivate	M313Ak	10.9	Coconino Plateau Woodland	Arizona-New Mexico Mountains Semi-Desert - Open Woodland - Coniferous Forest - Alpine Meadow	White Mountains - San Francisco Peaks - Mongollon Rim	M313A	M313	West
264095824489998	40386078010690	65	20.2	2255959010690	2013	80379	1	1	1	23.6	NA	1	1003467207290480	3	5	41903	0.552114	NA	NA	6352.56	0	1.00187	1.00187	Low tree cover/Nonprivate	M313Ak	10.9	Coconino Plateau Woodland	Arizona-New Mexico Mountains Semi-Desert - Open Woodland - Coniferous Forest - Alpine Meadow	White Mountains - San Francisco Peaks - Mongollon Rim	M313A	M313	West
264095825489998	40386078010690	65	NA	2255960010690	2013	80379	1	1	2	21.5	NA	1	1003467207290480	3	5	41903	0.552114	0.552114	NA	6352.56	0	1.00187	1.00187	Low tree cover/Nonprivate	M313Ak	10.9	Coconino Plateau Woodland	Arizona-New Mexico Mountains Semi-Desert - Open Woodland - Coniferous Forest - Alpine Meadow	White Mountains - San Francisco Peaks - Mongollon Rim	M313A	M313	West
264095829489998	40386078010690	65	22.1	2255964010690	2013	80379	1	1	1	22.1	NA	1	1003467207290480	3	5	41903	0.552114	NA	NA	6352.56	0	1.00187	1.00187	Low tree cover/Nonprivate	M313Ak	10.9	Coconino Plateau Woodland	Arizona-New Mexico Mountains Semi-Desert - Open Woodland - Coniferous Forest - Alpine Meadow	White Mountains - San Francisco Peaks - Mongollon Rim	M313A	M313	West
264095835489998	40386078010690	65	20.6	2255970010690	2013	80379	1	1	1	20.5	NA	1	1003467207290480	3	5	41903	0.552114	NA	NA	6352.56	0	1.00187	1.00187	Low tree cover/Nonprivate	M313Ak	10.9	Coconino Plateau Woodland	Arizona-New Mexico Mountains Semi-Desert - Open Woodland - Coniferous Forest - Alpine Meadow	White Mountains - San Francisco Peaks - Mongollon Rim	M313A	M313	West
264095838489998	40386078010690	65	23.8	2255973010690	2013	80379	1	1	1	23.4	NA	1	1003467207290480	3	5	41903	0.552114	NA	NA	6352.56	0	1.00187	1.00187	Low tree cover/Nonprivate	M313Ak	10.9	Coconino Plateau Woodland	Arizona-New Mexico Mountains Semi-Desert - Open Woodland - Coniferous Forest - Alpine Meadow	White Mountains - San Francisco Peaks - Mongollon Rim	M313A	M313	West
264095842489998	40386078010690	65	21.9	2255977010690	2013	80379	1	1	1	21.9	NA	1	1003467207290480	3	5	41903	0.552114	NA	NA	6352.56	0	1.00187	1.00187	Low tree cover/Nonprivate	M313Ak	10.9	Coconino Plateau Woodland	Arizona-New Mexico Mountains Semi-Desert - Open Woodland - Coniferous Forest - Alpine Meadow	White Mountains - San Francisco Peaks - Mongollon Rim	M313A	M313	West
264095844489998	40386078010690	65	24.4	2255979010690	2013	80379	1	1	1	24.4	NA	1	1003467207290480	3	5	41903	0.552114	NA	NA	6352.56	0	1.00187	1.00187	Low tree cover/Nonprivate	M313Ak	10.9	Coconino Plateau Woodland	Arizona-New Mexico Mountains Semi-Desert - Open Woodland - Coniferous Forest - Alpine Meadow	White Mountains - San Francisco Peaks - Mongollon Rim	M313A	M313	West
267323751489998	40385945010690	65	25.2	2256003010690	2013	80434	1	1	1	25.3	NA	1	1003467207290480	3	5	41903	0.601805	NA	NA	6352.56	0	1.00187	1.00187	Low tree cover/Nonprivate	313De	10	Kaibab Woodland	Colorado Plateau Semi-Desert	Painted Desert	313D	313	West
267326488489998	40386102010690	814	25.3	2256135010690	2013	80851	1	1	1	25.2	NA	1	1003467214290480	12	5	41903	0.56774	NA	NA	6428.77	0	1.00272	1.00272	High tree cover	M313Al	10.6	Coconino Plateau Coniferous Forest	Arizona-New Mexico Mountains Semi-Desert - Open Woodland - Coniferous Forest - Alpine Meadow	White Mountains - San Francisco Peaks - Mongollon Rim	M313A	M313	West
267322472489998	40385818010690	65	40.4	2256189010690	2013	81224	1	1	1	40.7	NA	1	1003467236290480	59	5	41903	0.62688	NA	NA	7406.68	0	1.00541	1.00541	Nontree/Nonprivate/Visit	313Ah	9.6	Shinarump Steppe	Colorado Plateau Semi-Desert	Grand Canyon	313A	313	West
267322662489998	40385851010690	106	23.6	2256238010690	2013	81737	1	1	1	23.5	NA	1	1003467207290480	3	5	41903	0.607883	NA	NA	6352.56	0	1.00187	1.00187	Low tree cover/Nonprivate	313Ap	9.9	Vermilion Cliffs Woodland	Colorado Plateau Semi-Desert	Grand Canyon	313A	313	West
267328922489998	40386191010690	65	29.3	2256301010690	2013	82123	1	1	1	29.3	NA	1	1003467211290480	4	5	41903	0.56774	NA	NA	7440.02	0	1.00253	1.00253	Low tree cover/Private	322Aw	10.6	Aubrey High Plains Grassland	American Semi-Desert and Desert	Mojave Desert	322A	322	West
267323540489998	40385918010690	106	21.7	2256331010690	2013	82239	1	1	1	21.3	NA	1	1003467207290480	3	5	41903	0.601805	NA	NA	6352.56	0	1.00187	1.00187	Low tree cover/Nonprivate	313De	10	Kaibab Woodland	Colorado Plateau Semi-Desert	Painted Desert	313D	313	West
267323542489998	40385918010690	65	20.2	2256333010690	2013	82239	1	1	1	19.2	NA	1	1003467207290480	3	5	41903	0.601805	NA	NA	6352.56	0	1.00187	1.00187	Low tree cover/Nonprivate	313De	10	Kaibab Woodland	Colorado Plateau Semi-Desert	Painted Desert	313D	313	West
267323555489998	40385918010690	65	24.2	2256346010690	2013	82239	1	1	1	24.1	NA	1	1003467207290480	3	5	41903	0.601805	NA	NA	6352.56	0	1.00187	1.00187	Low tree cover/Nonprivate	313De	10	Kaibab Woodland	Colorado Plateau Semi-Desert	Painted Desert	313D	313	West
267324753489998	40386048010690	69	20.1	2256380010690	2013	82647	1	1	1	19.8	NA	1	1003467207290480	3	5	41903	0.590005	NA	NA	6352.56	0	1.00187	1.00187	Low tree cover/Nonprivate	M313Ak	10.2	Coconino Plateau Woodland	Arizona-New Mexico Mountains Semi-Desert - Open Woodland - Coniferous Forest - Alpine Meadow	White Mountains - San Francisco Peaks - Mongollon Rim	M313A	M313	West
267324761489998	40386048010690	69	22.6	2256388010690	2013	82647	1	1	1	22.4	NA	1	1003467207290480	3	5	41903	0.590005	NA	NA	6352.56	0	1.00187	1.00187	Low tree cover/Nonprivate	M313Ak	10.2	Coconino Plateau Woodland	Arizona-New Mexico Mountains Semi-Desert - Open Woodland - Coniferous Forest - Alpine Meadow	White Mountains - San Francisco Peaks - Mongollon Rim	M313A	M313	West
264095636489998	40385999010690	69	24	2256527010690	2013	82960	1	1	1	24.5	NA	1	1003467248290480	69	5	41903	0.547095	NA	NA	7408.6	0	1.00353	1.0039	Nontree/Private/Visit	313Aq	11	Grand Wash/Aubrey Cliffs Woodland	Colorado Plateau Semi-Desert	Grand Canyon	313A	313	West
267328553489998	40386167010690	122	20.5	2256574010690	2013	82965	1	1	1	19.7	NA	1	1003467214290480	12	5	41903	0.601805	NA	NA	6428.77	0	1.00272	1.00272	High tree cover	M313Al	10	Coconino Plateau Coniferous Forest	Arizona-New Mexico Mountains Semi-Desert - Open Woodland - Coniferous Forest - Alpine Meadow	White Mountains - San Francisco Peaks - Mongollon Rim	M313A	M313	West
267328564489998	40386167010690	122	22.6	2256585010690	2013	82965	1	1	1	22.7	NA	1	1003467214290480	12	5	41903	0.601805	NA	NA	6428.77	0	1.00272	1.00272	High tree cover	M313Al	10	Coconino Plateau Coniferous Forest	Arizona-New Mexico Mountains Semi-Desert - Open Woodland - Coniferous Forest - Alpine Meadow	White Mountains - San Francisco Peaks - Mongollon Rim	M313A	M313	West
267328566489998	40386167010690	814	20.1	2256587010690	2013	82965	1	1	1	19.6	NA	1	1003467214290480	12	5	41903	0.601805	NA	NA	6428.77	0	1.00272	1.00272	High tree cover	M313Al	10	Coconino Plateau Coniferous Forest	Arizona-New Mexico Mountains Semi-Desert - Open Woodland - Coniferous Forest - Alpine Meadow	White Mountains - San Francisco Peaks - Mongollon Rim	M313A	M313	West
267325194489998	40386056010690	122	24	2256606010690	2013	83141	1	1	1	23.7	NA	1	1003467207290480	3	5	41903	0.56774	NA	NA	6352.56	0	1.00187	1.00187	Low tree cover/Nonprivate	M313Al	10.6	Coconino Plateau Coniferous Forest	Arizona-New Mexico Mountains Semi-Desert - Open Woodland - Coniferous Forest - Alpine Meadow	White Mountains - San Francisco Peaks - Mongollon Rim	M313A	M313	West
267322597489998	40385834010690	122	22.8	2256650010690	2013	83345	1	1	1	22.6	NA	1	1003467207290480	3	5	41903	0.607883	NA	NA	6352.56	0	1.00187	1.00187	Low tree cover/Nonprivate	313Ar	9.9	Kaibab Plateau Montane Conifer Forest	Colorado Plateau Semi-Desert	Grand Canyon	313A	313	West
267325675489998	40386072010690	69	25.4	2256679010690	2013	83346	1	1	1	23.5	NA	1	1003467207290480	3	5	41903	0.573147	NA	NA	6352.56	0	1.00187	1.00187	Low tree cover/Nonprivate	M313Ak	10.5	Coconino Plateau Woodland	Arizona-New Mexico Mountains Semi-Desert - Open Woodland - Coniferous Forest - Alpine Meadow	White Mountains - San Francisco Peaks - Mongollon Rim	M313A	M313	West
267325716489998	40386072010690	65	20.1	2256720010690	2013	83346	1	1	1	18.6	NA	1	1003467207290480	3	5	41903	0.573147	NA	NA	6352.56	0	1.00187	1.00187	Low tree cover/Nonprivate	M313Ak	10.5	Coconino Plateau Woodland	Arizona-New Mexico Mountains Semi-Desert - Open Woodland - Coniferous Forest - Alpine Meadow	White Mountains - San Francisco Peaks - Mongollon Rim	M313A	M313	West
267322176489998	40385812010690	65	28.7	2256823010690	2013	84209	1	1	1	29	NA	1	1003467236290480	59	5	41903	0.614086	NA	NA	7406.68	0	1.00541	1.00541	Nontree/Nonprivate/Visit	313Ah	9.8	Shinarump Steppe	Colorado Plateau Semi-Desert	Grand Canyon	313A	313	West
267322181489998	40385812010690	65	21.7	2256828010690	2013	84209	1	1	1	22.1	NA	1	1003467236290480	59	5	41903	0.614086	NA	NA	7406.68	0	1.00541	1.00541	Nontree/Nonprivate/Visit	313Ah	9.8	Shinarump Steppe	Colorado Plateau Semi-Desert	Grand Canyon	313A	313	West
267324203489998	40386021010690	69	28.8	2256836010690	2013	84216	1	1	1	28.6	NA	1	1003467207290480	3	5	41903	0.56774	NA	NA	6352.56	0	1.00187	1.00187	Low tree cover/Nonprivate	322Ax	10.6	Aquarius Mountains Woodland	American Semi-Desert and Desert	Mojave Desert	322A	322	West
267324205489998	40386021010690	65	20.4	2256838010690	2013	84216	1	1	1	20.2	NA	1	1003467207290480	3	5	41903	0.56774	NA	NA	6352.56	0	1.00187	1.00187	Low tree cover/Nonprivate	322Ax	10.6	Aquarius Mountains Woodland	American Semi-Desert and Desert	Mojave Desert	322A	322	West
267324228489998	40386021010690	69	26.2	2256861010690	2013	84216	1	1	1	25.7	NA	1	1003467207290480	3	5	41903	0.56774	NA	NA	6352.56	0	1.00187	1.00187	Low tree cover/Nonprivate	322Ax	10.6	Aquarius Mountains Woodland	American Semi-Desert and Desert	Mojave Desert	322A	322	West
267324234489998	40386021010690	65	22.3	2256867010690	2013	84216	1	1	1	21.9	NA	1	1003467207290480	3	5	41903	0.56774	NA	NA	6352.56	0	1.00187	1.00187	Low tree cover/Nonprivate	322Ax	10.6	Aquarius Mountains Woodland	American Semi-Desert and Desert	Mojave Desert	322A	322	West
267325907489998	40386076010690	814	21.7	2256950010690	2013	84220	1	1	1	20.5	NA	1	1003467207290480	3	5	41903	0.590005	NA	NA	6352.56	0	1.00187	1.00187	Low tree cover/Nonprivate	M313Al	10.2	Coconino Plateau Coniferous Forest	Arizona-New Mexico Mountains Semi-Desert - Open Woodland - Coniferous Forest - Alpine Meadow	White Mountains - San Francisco Peaks - Mongollon Rim	M313A	M313	West
267325485489998	40386070010690	814	22.4	2257086010690	2013	84544	1	1	1	17.7	NA	1	1003467207290480	3	5	41903	0.578658	NA	NA	6352.56	0	1.00187	1.00187	Low tree cover/Nonprivate	M313Al	10.4	Coconino Plateau Coniferous Forest	Arizona-New Mexico Mountains Semi-Desert - Open Woodland - Coniferous Forest - Alpine Meadow	White Mountains - San Francisco Peaks - Mongollon Rim	M313A	M313	West
267325507489998	40386070010690	814	21.3	2257106010690	2013	84544	1	1	1	22.5	NA	1	1003467207290480	3	5	41903	0.578658	NA	NA	6352.56	0	1.00187	1.00187	Low tree cover/Nonprivate	M313Al	10.4	Coconino Plateau Coniferous Forest	Arizona-New Mexico Mountains Semi-Desert - Open Woodland - Coniferous Forest - Alpine Meadow	White Mountains - San Francisco Peaks - Mongollon Rim	M313A	M313	West
267325521489998	40386070010690	814	22.5	2257121010690	2013	84544	1	1	1	22.5	NA	1	1003467207290480	3	5	41903	0.578658	NA	NA	6352.56	0	1.00187	1.00187	Low tree cover/Nonprivate	M313Al	10.4	Coconino Plateau Coniferous Forest	Arizona-New Mexico Mountains Semi-Desert - Open Woodland - Coniferous Forest - Alpine Meadow	White Mountains - San Francisco Peaks - Mongollon Rim	M313A	M313	West
267327274489998	40386121010690	122	20.4	2257162010690	2013	84718	1	1	1	18.3	NA	1	1003467207290480	3	5	41903	0.590005	NA	NA	6352.56	0	1.00187	1.00187	Low tree cover/Nonprivate	M313Af	10.2	White Mountains Scarp Woodland-Coniferous Forest	Arizona-New Mexico Mountains Semi-Desert - Open Woodland - Coniferous Forest - Alpine Meadow	White Mountains - San Francisco Peaks - Mongollon Rim	M313A	M313	West
267327288489998	40386121010690	63	27.1	2257170010690	2013	84718	1	1	2	28.5	NA	1	1003467207290480	3	5	41903	0.590005	0.590005	NA	6352.56	0	1.00187	1.00187	Low tree cover/Nonprivate	M313Af	10.2	White Mountains Scarp Woodland-Coniferous Forest	Arizona-New Mexico Mountains Semi-Desert - Open Woodland - Coniferous Forest - Alpine Meadow	White Mountains - San Francisco Peaks - Mongollon Rim	M313A	M313	West
267322776489998	40385852010690	65	20.8	2257338010690	2013	85152	1	1	1	20.7	NA	1	1003467207290480	3	5	41903	0.607883	NA	NA	6352.56	0	1.00187	1.00187	Low tree cover/Nonprivate	313Ar	9.9	Kaibab Plateau Montane Conifer Forest	Colorado Plateau Semi-Desert	Grand Canyon	313A	313	West
267325988489998	40386077010690	814	23.4	2257382010690	2013	85397	1	1	1	22.8	NA	1	1003467207290480	3	5	41903	0.601805	NA	NA	6352.56	0	1.00187	1.00187	Low tree cover/Nonprivate	M313Al	10	Coconino Plateau Coniferous Forest	Arizona-New Mexico Mountains Semi-Desert - Open Woodland - Coniferous Forest - Alpine Meadow	White Mountains - San Francisco Peaks - Mongollon Rim	M313A	M313	West
267326004489998	40386077010690	814	21.4	2257398010690	2013	85397	1	1	1	20.8	NA	1	1003467207290480	3	5	41903	0.601805	NA	NA	6352.56	0	1.00187	1.00187	Low tree cover/Nonprivate	M313Al	10	Coconino Plateau Coniferous Forest	Arizona-New Mexico Mountains Semi-Desert - Open Woodland - Coniferous Forest - Alpine Meadow	White Mountains - San Francisco Peaks - Mongollon Rim	M313A	M313	West
267324989489998	40386050010690	122	21.8	2257430010690	2013	85582	1	1	1	20.2	NA	1	1003467214290480	12	5	41903	0.601805	NA	NA	6428.77	0	1.00272	1.00272	High tree cover	M313Al	10	Coconino Plateau Coniferous Forest	Arizona-New Mexico Mountains Semi-Desert - Open Woodland - Coniferous Forest - Alpine Meadow	White Mountains - San Francisco Peaks - Mongollon Rim	M313A	M313	West
267325020489998	40386050010690	122	21.7	2257461010690	2013	85582	1	1	1	20.5	NA	1	1003467214290480	12	5	41903	0.601805	NA	NA	6428.77	0	1.00272	1.00272	High tree cover	M313Al	10	Coconino Plateau Coniferous Forest	Arizona-New Mexico Mountains Semi-Desert - Open Woodland - Coniferous Forest - Alpine Meadow	White Mountains - San Francisco Peaks - Mongollon Rim	M313A	M313	West
267328280489998	40386160010690	69	21.8	2257482010690	2013	85791	1	1	1	21.9	NA	1	1003467236290480	59	5	41903	0.56774	NA	NA	7406.68	0	1.00541	1.00541	Nontree/Nonprivate/Visit	M313Ak	10.6	Coconino Plateau Woodland	Arizona-New Mexico Mountains Semi-Desert - Open Woodland - Coniferous Forest - Alpine Meadow	White Mountains - San Francisco Peaks - Mongollon Rim	M313A	M313	West
267323134489998	40385876010690	106	20.6	2257526010690	2013	86260	1	1	1	20.2	NA	1	1003467214290480	12	5	41903	0.607883	NA	NA	6428.77	0	1.00272	1.00272	High tree cover	313As	9.9	Kaibab Plateau Spruce-Fir Forest	Colorado Plateau Semi-Desert	Grand Canyon	313A	313	West
267323140489998	40385876010690	66	21.8	2257532010690	2013	86260	1	1	1	20.2	NA	1	1003467214290480	12	5	41903	0.607883	NA	NA	6428.77	0	1.00272	1.00272	High tree cover	313As	9.9	Kaibab Plateau Spruce-Fir Forest	Colorado Plateau Semi-Desert	Grand Canyon	313A	313	West
267323158489998	40385876010690	15	24.9	2257548010690	2013	86260	1	1	1	24.3	NA	1	1003467214290480	12	5	41903	0.607883	NA	NA	6428.77	0	1.00272	1.00272	High tree cover	313As	9.9	Kaibab Plateau Spruce-Fir Forest	Colorado Plateau Semi-Desert	Grand Canyon	313A	313	West
267322969489998	40385862010690	69	23.7	2257567010690	2013	86287	1	1	1	24.2	NA	1	1003467248290480	69	5	41903	0.573147	NA	NA	7408.6	0	1.00353	1.0039	Nontree/Private/Visit	313Ap	10.5	Vermilion Cliffs Woodland	Colorado Plateau Semi-Desert	Grand Canyon	313A	313	West
267322977489998	40385862010690	69	20.7	2257575010690	2013	86287	1	1	1	20.8	NA	1	1003467248290480	69	5	41903	0.573147	NA	NA	7408.6	0	1.00353	1.0039	Nontree/Private/Visit	313Ap	10.5	Vermilion Cliffs Woodland	Colorado Plateau Semi-Desert	Grand Canyon	313A	313	West
267322888489998	40385858010690	202	25.5	2257615010690	2013	86369	1	1	2	25.2	NA	1	1003467236290480	59	5	41903	0.614086	0.614086	NA	7406.68	0	1.00541	1.00541	Nontree/Nonprivate/Visit	313As	9.8	Kaibab Plateau Spruce-Fir Forest	Colorado Plateau Semi-Desert	Grand Canyon	313A	313	West
267322890489998	40385858010690	202	NA	2257617010690	2013	86369	1	1	2	23.3	NA	1	1003467236290480	59	5	41903	0.614086	0.614086	NA	7406.68	0	1.00541	1.00541	Nontree/Nonprivate/Visit	313As	9.8	Kaibab Plateau Spruce-Fir Forest	Colorado Plateau Semi-Desert	Grand Canyon	313A	313	West
267322894489998	40385858010690	15	23.8	2257621010690	2013	86369	1	1	2	25.4	NA	1	1003467236290480	59	5	41903	0.614086	0.614086	NA	7406.68	0	1.00541	1.00541	Nontree/Nonprivate/Visit	313As	9.8	Kaibab Plateau Spruce-Fir Forest	Colorado Plateau Semi-Desert	Grand Canyon	313A	313	West
267322899489998	40385858010690	15	24.1	2257626010690	2013	86369	1	1	2	25.7	NA	1	1003467236290480	59	5	41903	0.614086	0.614086	NA	7406.68	0	1.00541	1.00541	Nontree/Nonprivate/Visit	313As	9.8	Kaibab Plateau Spruce-Fir Forest	Colorado Plateau Semi-Desert	Grand Canyon	313A	313	West
267322903489998	40385858010690	202	20	2257630010690	2013	86369	1	1	2	20.7	NA	1	1003467236290480	59	5	41903	0.614086	0.614086	NA	7406.68	0	1.00541	1.00541	Nontree/Nonprivate/Visit	313As	9.8	Kaibab Plateau Spruce-Fir Forest	Colorado Plateau Semi-Desert	Grand Canyon	313A	313	West
267322906489998	40385858010690	15	NA	2257633010690	2013	86369	1	1	2	24.4	NA	1	1003467236290480	59	5	41903	0.614086	0.614086	NA	7406.68	0	1.00541	1.00541	Nontree/Nonprivate/Visit	313As	9.8	Kaibab Plateau Spruce-Fir Forest	Colorado Plateau Semi-Desert	Grand Canyon	313A	313	West
267326324489998	40386099010690	63	24.3	2257656010690	2013	86439	1	1	1	23	NA	1	1003467207290480	3	5	41903	0.607883	NA	NA	6352.56	0	1.00187	1.00187	Low tree cover/Nonprivate	M313Af	9.9	White Mountains Scarp Woodland-Coniferous Forest	Arizona-New Mexico Mountains Semi-Desert - Open Woodland - Coniferous Forest - Alpine Meadow	White Mountains - San Francisco Peaks - Mongollon Rim	M313A	M313	West
267326396489998	40386099010690	63	32.5	2257723010690	2013	86439	1	1	1	32.5	NA	1	1003467207290480	3	5	41903	0.607883	NA	NA	6352.56	0	1.00187	1.00187	Low tree cover/Nonprivate	M313Af	9.9	White Mountains Scarp Woodland-Coniferous Forest	Arizona-New Mexico Mountains Semi-Desert - Open Woodland - Coniferous Forest - Alpine Meadow	White Mountains - San Francisco Peaks - Mongollon Rim	M313A	M313	West
267323456489998	40385900010690	122	23.4	2257745010690	2013	86481	1	1	1	23	NA	1	1003467214290480	12	5	41903	0.607883	NA	NA	6428.77	0	1.00272	1.00272	High tree cover	313Ao	9.9	Grand Canyon Shrub- Woodland	Colorado Plateau Semi-Desert	Grand Canyon	313A	313	West
267323457489998	40385900010690	122	24	2257746010690	2013	86481	1	1	1	22.9	NA	1	1003467214290480	12	5	41903	0.607883	NA	NA	6428.77	0	1.00272	1.00272	High tree cover	313Ao	9.9	Grand Canyon Shrub- Woodland	Colorado Plateau Semi-Desert	Grand Canyon	313A	313	West
267323458489998	40385900010690	122	25.3	2257747010690	2013	86481	1	1	1	24.8	NA	1	1003467214290480	12	5	41903	0.607883	NA	NA	6428.77	0	1.00272	1.00272	High tree cover	313Ao	9.9	Grand Canyon Shrub- Woodland	Colorado Plateau Semi-Desert	Grand Canyon	313A	313	West
267323459489998	40385900010690	122	21.9	2257748010690	2013	86481	1	1	1	21.6	NA	1	1003467214290480	12	5	41903	0.607883	NA	NA	6428.77	0	1.00272	1.00272	High tree cover	313Ao	9.9	Grand Canyon Shrub- Woodland	Colorado Plateau Semi-Desert	Grand Canyon	313A	313	West
267323460489998	40385900010690	122	24.5	2257749010690	2013	86481	1	1	1	23.9	NA	1	1003467214290480	12	5	41903	0.607883	NA	NA	6428.77	0	1.00272	1.00272	High tree cover	313Ao	9.9	Grand Canyon Shrub- Woodland	Colorado Plateau Semi-Desert	Grand Canyon	313A	313	West
267323482489998	40385900010690	122	20.3	2257770010690	2013	86481	1	1	1	19.2	NA	1	1003467214290480	12	5	41903	0.607883	NA	NA	6428.77	0	1.00272	1.00272	High tree cover	313Ao	9.9	Grand Canyon Shrub- Woodland	Colorado Plateau Semi-Desert	Grand Canyon	313A	313	West
267323484489998	40385900010690	122	22.8	2257772010690	2013	86481	1	1	1	22	NA	1	1003467214290480	12	5	41903	0.607883	NA	NA	6428.77	0	1.00272	1.00272	High tree cover	313Ao	9.9	Grand Canyon Shrub- Woodland	Colorado Plateau Semi-Desert	Grand Canyon	313A	313	West
267323485489998	40385900010690	122	24.2	2257773010690	2013	86481	1	1	1	23	NA	1	1003467214290480	12	5	41903	0.607883	NA	NA	6428.77	0	1.00272	1.00272	High tree cover	313Ao	9.9	Grand Canyon Shrub- Woodland	Colorado Plateau Semi-Desert	Grand Canyon	313A	313	West
267328180489998	40386158010690	122	22.9	2257949010690	2013	87368	2	2	1	22.7	NA	1	1003467207290480	3	5	41903	0.601805	NA	NA	6352.56	0	1.00187	1.00187	Low tree cover/Nonprivate	M313Al	10	Coconino Plateau Coniferous Forest	Arizona-New Mexico Mountains Semi-Desert - Open Woodland - Coniferous Forest - Alpine Meadow	White Mountains - San Francisco Peaks - Mongollon Rim	M313A	M313	West
267324715489998	40386030010690	122	21.7	2257975010690	2013	87412	1	1	1	21.1	NA	1	1003467207290480	3	5	41903	0.595846	NA	NA	6352.56	0	1.00187	1.00187	Low tree cover/Nonprivate	M313Ak	10.1	Coconino Plateau Woodland	Arizona-New Mexico Mountains Semi-Desert - Open Woodland - Coniferous Forest - Alpine Meadow	White Mountains - San Francisco Peaks - Mongollon Rim	M313A	M313	West
267322378489998	40385817010690	65	25.1	2258049010690	2013	87553	1	1	1	25	NA	1	1003467207290480	3	5	41903	0.607883	NA	NA	6352.56	0	1.00187	1.00187	Low tree cover/Nonprivate	313Ag	9.9	Kaibab Uplift	Colorado Plateau Semi-Desert	Grand Canyon	313A	313	West
267325628489998	40386071010690	122	23.2	2258090010690	2013	87671	1	1	1	20.8	NA	1	1003467207290480	3	5	41903	0.584276	NA	NA	6352.56	0	1.00187	1.00187	Low tree cover/Nonprivate	M313Al	10.3	Coconino Plateau Coniferous Forest	Arizona-New Mexico Mountains Semi-Desert - Open Woodland - Coniferous Forest - Alpine Meadow	White Mountains - San Francisco Peaks - Mongollon Rim	M313A	M313	West
264095723489998	40386055010690	122	23.4	2258126010690	2013	87869	1	1	1	23.1	NA	1	1003467211290480	4	5	41903	0.547095	NA	NA	7440.02	0	1.00253	1.00253	Low tree cover/Private	M313Al	11	Coconino Plateau Coniferous Forest	Arizona-New Mexico Mountains Semi-Desert - Open Woodland - Coniferous Forest - Alpine Meadow	White Mountains - San Francisco Peaks - Mongollon Rim	M313A	M313	West
267328760489998	40386184010690	814	20.5	2258218010690	2013	88389	1	1	1	20.2	NA	1	1003467211290480	4	5	41903	0.573147	NA	NA	7440.02	0	1.00253	1.00253	Low tree cover/Private	313Aq	10.5	Grand Wash/Aubrey Cliffs Woodland	Colorado Plateau Semi-Desert	Grand Canyon	313A	313	West
267324119489998	40386007010690	65	20.7	2258472010690	2013	89592	1	1	1	20.5	NA	1	1003467236290480	59	5	41903	0.601805	NA	NA	7406.68	0	1.00541	1.00541	Nontree/Nonprivate/Visit	M313Ak	10	Coconino Plateau Woodland	Arizona-New Mexico Mountains Semi-Desert - Open Woodland - Coniferous Forest - Alpine Meadow	White Mountains - San Francisco Peaks - Mongollon Rim	M313A	M313	West
267324125489998	40386007010690	69	28	2258478010690	2013	89592	1	1	1	25.7	NA	1	1003467236290480	59	5	41903	0.601805	NA	NA	7406.68	0	1.00541	1.00541	Nontree/Nonprivate/Visit	M313Ak	10	Coconino Plateau Woodland	Arizona-New Mexico Mountains Semi-Desert - Open Woodland - Coniferous Forest - Alpine Meadow	White Mountains - San Francisco Peaks - Mongollon Rim	M313A	M313	West
267324126489998	40386007010690	69	24.5	2258479010690	2013	89592	1	1	1	23.5	NA	1	1003467236290480	59	5	41903	0.601805	NA	NA	7406.68	0	1.00541	1.00541	Nontree/Nonprivate/Visit	M313Ak	10	Coconino Plateau Woodland	Arizona-New Mexico Mountains Semi-Desert - Open Woodland - Coniferous Forest - Alpine Meadow	White Mountains - San Francisco Peaks - Mongollon Rim	M313A	M313	West
267327452489998	40386123010690	122	22.4	2258595010690	2013	90587	1	3	1	21.6	NA	1	1003467207290480	3	5	41903	0.601805	NA	NA	6352.56	0	1.00187	1.00187	Low tree cover/Nonprivate	M313Al	10	Coconino Plateau Coniferous Forest	Arizona-New Mexico Mountains Semi-Desert - Open Woodland - Coniferous Forest - Alpine Meadow	White Mountains - San Francisco Peaks - Mongollon Rim	M313A	M313	West
267327482489998	40386123010690	122	20	2258618010690	2013	90587	1	1	1	19.1	NA	1	1003467207290480	3	5	41903	0.601805	NA	NA	6352.56	0	1.00187	1.00187	Low tree cover/Nonprivate	M313Al	10	Coconino Plateau Coniferous Forest	Arizona-New Mexico Mountains Semi-Desert - Open Woodland - Coniferous Forest - Alpine Meadow	White Mountains - San Francisco Peaks - Mongollon Rim	M313A	M313	West
267327504489998	40386123010690	122	23.9	2258635010690	2013	90587	1	1	1	23.7	NA	1	1003467207290480	3	5	41903	0.601805	NA	NA	6352.56	0	1.00187	1.00187	Low tree cover/Nonprivate	M313Al	10	Coconino Plateau Coniferous Forest	Arizona-New Mexico Mountains Semi-Desert - Open Woodland - Coniferous Forest - Alpine Meadow	White Mountains - San Francisco Peaks - Mongollon Rim	M313A	M313	West
267327021489998	40386115010690	69	23.9	2258709010690	2013	90716	1	1	1	19.9	NA	1	1003467207290480	3	5	41903	0.601805	NA	NA	6352.56	0	1.00187	1.00187	Low tree cover/Nonprivate	M313Al	10	Coconino Plateau Coniferous Forest	Arizona-New Mexico Mountains Semi-Desert - Open Woodland - Coniferous Forest - Alpine Meadow	White Mountains - San Francisco Peaks - Mongollon Rim	M313A	M313	West
267322083489998	40385811010690	65	28.7	2258758010690	2013	90793	1	1	1	39.8	NA	1	1003467236290480	59	5	41903	0.614086	NA	NA	7406.68	0	1.00541	1.00541	Nontree/Nonprivate/Visit	313Ag	9.8	Kaibab Uplift	Colorado Plateau Semi-Desert	Grand Canyon	313A	313	West
267322084489998	40385811010690	65	19.1	2258759010690	2013	90793	1	1	1	20.2	NA	1	1003467236290480	59	5	41903	0.614086	NA	NA	7406.68	0	1.00541	1.00541	Nontree/Nonprivate/Visit	313Ag	9.8	Kaibab Uplift	Colorado Plateau Semi-Desert	Grand Canyon	313A	313	West
267325240489998	40386057010690	65	21.5	2258787010690	2013	91058	1	1	1	22.8	NA	1	1003467207290480	3	5	41903	0.595846	NA	NA	6352.56	0	1.00187	1.00187	Low tree cover/Nonprivate	M313Ak	10.1	Coconino Plateau Woodland	Arizona-New Mexico Mountains Semi-Desert - Open Woodland - Coniferous Forest - Alpine Meadow	White Mountains - San Francisco Peaks - Mongollon Rim	M313A	M313	West
267325244489998	40386057010690	65	20.7	2258791010690	2013	91058	1	1	1	21	NA	1	1003467207290480	3	5	41903	0.595846	NA	NA	6352.56	0	1.00187	1.00187	Low tree cover/Nonprivate	M313Ak	10.1	Coconino Plateau Woodland	Arizona-New Mexico Mountains Semi-Desert - Open Woodland - Coniferous Forest - Alpine Meadow	White Mountains - San Francisco Peaks - Mongollon Rim	M313A	M313	West
267325247489998	40386057010690	65	22.2	2258794010690	2013	91058	1	1	1	21.9	NA	1	1003467207290480	3	5	41903	0.595846	NA	NA	6352.56	0	1.00187	1.00187	Low tree cover/Nonprivate	M313Ak	10.1	Coconino Plateau Woodland	Arizona-New Mexico Mountains Semi-Desert - Open Woodland - Coniferous Forest - Alpine Meadow	White Mountains - San Francisco Peaks - Mongollon Rim	M313A	M313	West
267325249489998	40386057010690	65	21.4	2258796010690	2013	91058	1	1	1	21.6	NA	1	1003467207290480	3	5	41903	0.595846	NA	NA	6352.56	0	1.00187	1.00187	Low tree cover/Nonprivate	M313Ak	10.1	Coconino Plateau Woodland	Arizona-New Mexico Mountains Semi-Desert - Open Woodland - Coniferous Forest - Alpine Meadow	White Mountains - San Francisco Peaks - Mongollon Rim	M313A	M313	West
267323309489998	40385895010690	15	21.2	2258884010690	2013	91276	1	1	1	19.6	NA	1	1003467214290480	12	5	41903	0.607883	NA	NA	6428.77	0	1.00272	1.00272	High tree cover	313As	9.9	Kaibab Plateau Spruce-Fir Forest	Colorado Plateau Semi-Desert	Grand Canyon	313A	313	West
381216110489998	40386227010690	65	41.4	12115953010690	2013	80559	1	1	1	40.8	NA	1	1003467272290480	24	7	41903	0.742969	NA	NA	7114.82	0	1.00429	1.00429	Tree cover/Private	313Cd	8.1	Mazatzal Mountains Woodland	Colorado Plateau Semi-Desert	Tonto Transition	313C	313	West
267329532489998	40386201010690	122	29.5	2259123010690	2013	82202	1	1	2	30.5	NA	1	1003467284290480	59	7	41903	0.601805	0.601805	NA	7480.31	0	1.00645	1.00645	Nontree/Nonprivate/Visit	M313Ah	10	White Mountains Coniferous Forest	Arizona-New Mexico Mountains Semi-Desert - Open Woodland - Coniferous Forest - Alpine Meadow	White Mountains - San Francisco Peaks - Mongollon Rim	M313A	M313	West
267329537489998	40386201010690	122	26.2	2259128010690	2013	82202	1	1	2	26.6	NA	1	1003467284290480	59	7	41903	0.601805	0.601805	NA	7480.31	0	1.00645	1.00645	Nontree/Nonprivate/Visit	M313Ah	10	White Mountains Coniferous Forest	Arizona-New Mexico Mountains Semi-Desert - Open Woodland - Coniferous Forest - Alpine Meadow	White Mountains - San Francisco Peaks - Mongollon Rim	M313A	M313	West
267329427489998	40386200010690	63	26.7	2259143010690	2013	82366	1	1	1	26.4	NA	1	1003467260290480	3	7	41903	0.607883	NA	NA	6652.61	0	1.00421	1.00421	Low tree cover/Nonprivate	313Cd	9.9	Mazatzal Mountains Woodland	Colorado Plateau Semi-Desert	Tonto Transition	313C	313	West
267331058489998	40386260010690	63	28.8	2259228010690	2013	83305	1	1	1	28.4	NA	1	1003467272290480	24	7	41903	0.601805	NA	NA	7114.82	0	1.00429	1.00429	Tree cover/Private	313Cd	10	Mazatzal Mountains Woodland	Colorado Plateau Semi-Desert	Tonto Transition	313C	313	West
267331585489998	40386289010690	65	29.9	2259328010690	2013	83784	1	1	1	29.8	NA	1	1003467272290480	24	7	41903	0.601805	NA	NA	7114.82	0	1.00429	1.00429	Tree cover/Private	313Cc	10	Mazatzal Mountains Interior Chapparral	Colorado Plateau Semi-Desert	Tonto Transition	313C	313	West
267329210489998	40386198010690	65	18.8	2259401010690	2013	84507	1	1	1	20.3	NA	1	1003467254290480	1	7	41903	0.607883	NA	NA	4792.05	0	1	1	High tree cover/Nonprivate	313Cd	9.9	Mazatzal Mountains Woodland	Colorado Plateau Semi-Desert	Tonto Transition	313C	313	West
267329214489998	40386198010690	803	17	2259405010690	2013	84507	1	1	1	23.1	NA	1	1003467254290480	1	7	41903	0.607883	NA	NA	4792.05	0	1	1	High tree cover/Nonprivate	313Cd	9.9	Mazatzal Mountains Woodland	Colorado Plateau Semi-Desert	Tonto Transition	313C	313	West
267329233489998	40386198010690	65	39.6	2259424010690	2013	84507	1	1	1	45.3	NA	1	1003467254290480	1	7	41903	0.607883	NA	NA	4792.05	0	1	1	High tree cover/Nonprivate	313Cd	9.9	Mazatzal Mountains Woodland	Colorado Plateau Semi-Desert	Tonto Transition	313C	313	West
267329012489998	40386197010690	65	22.5	2259445010690	2013	84692	1	1	1	22.2	NA	1	1003467260290480	3	7	41903	0.607883	NA	NA	6652.61	0	1.00421	1.00421	Low tree cover/Nonprivate	313Cd	9.9	Mazatzal Mountains Woodland	Colorado Plateau Semi-Desert	Tonto Transition	313C	313	West
267330241489998	40386226010690	63	23.5	2259525010690	2013	85068	1	1	2	25.4	NA	1	1003467260290480	3	7	41903	0.573147	0.573147	NA	6652.61	0	1.00421	1.00421	Low tree cover/Nonprivate	313Cd	10.5	Mazatzal Mountains Woodland	Colorado Plateau Semi-Desert	Tonto Transition	313C	313	West
267330562489998	40386241010690	59	23.9	41711493010690	2013	87772	2	1	1	24.1	NA	1	1003467284290480	59	7	41903	0.601805	NA	NA	7480.31	0	1.00645	1.00645	Nontree/Nonprivate/Visit	313Cc	10	Mazatzal Mountains Interior Chapparral	Colorado Plateau Semi-Desert	Tonto Transition	313C	313	West
267330468489998	40386236010690	803	21.6	2259803010690	2013	88669	1	1	1	20.8	NA	1	1003467260290480	3	7	41903	0.607883	NA	NA	6652.61	0	1.00421	1.00421	Low tree cover/Nonprivate	313Cc	9.9	Mazatzal Mountains Interior Chapparral	Colorado Plateau Semi-Desert	Tonto Transition	313C	313	West
267330692489998	40386255010690	803	23.6	2259860010690	2013	89309	1	1	1	23	NA	1	1003467272290480	24	7	41903	0.607883	NA	NA	7114.82	0	1.00429	1.00429	Tree cover/Private	313Cd	9.9	Mazatzal Mountains Woodland	Colorado Plateau Semi-Desert	Tonto Transition	313C	313	West
381216417489998	40386243010690	69	20.4	12116319010690	2013	89707	1	1	1	20.8	NA	1	1003467272290480	24	7	41903	0.742969	NA	NA	7114.82	0	1.00429	1.00429	Tree cover/Private	313Cc	8.1	Mazatzal Mountains Interior Chapparral	Colorado Plateau Semi-Desert	Tonto Transition	313C	313	West
267329836489998	40386212010690	63	22.9	2260001010690	2013	90346	1	1	1	21.8	NA	1	1003467254290480	1	7	41903	0.607883	NA	NA	4792.05	0	1	1	High tree cover/Nonprivate	313Cd	9.9	Mazatzal Mountains Woodland	Colorado Plateau Semi-Desert	Tonto Transition	313C	313	West
267335784489998	40386794010690	65	20.8	2262240010690	2013	80612	1	1	1	19.8	NA	1	1003467392290480	3	15	41903	0.607883	NA	NA	6861.14	0	1.00836	1.00836	Low tree cover/Nonprivate	313An	9.9	Kaibito Plateau High Plains Grassland	Colorado Plateau Semi-Desert	Grand Canyon	313A	313	West
267335690489998	40386781010690	65	21	2262409010690	2013	82195	1	1	1	19.8	NA	1	1003467392290480	3	15	41903	0.640218	NA	NA	6861.14	0	1.00836	1.00836	Low tree cover/Nonprivate	313Aq	9.4	Grand Wash/Aubrey Cliffs Woodland	Colorado Plateau Semi-Desert	Grand Canyon	313A	313	West
267335945489998	40386798010690	65	20.1	2262874010690	2013	86602	1	1	1	19.8	NA	1	1003467392290480	3	15	41903	0.640218	NA	NA	6861.14	0	1.00836	1.00836	Low tree cover/Nonprivate	313Aq	9.4	Grand Wash/Aubrey Cliffs Woodland	Colorado Plateau Semi-Desert	Grand Canyon	313A	313	West
267336052489998	40386848010690	69	22	2263214010690	2013	90091	1	1	1	22.1	NA	1	1003467392290480	3	15	41903	0.614086	NA	NA	6861.14	0	1.00836	1.00836	Low tree cover/Nonprivate	322Av	9.8	Hualapai Mountains Desert Grass-Shrubland	American Semi-Desert and Desert	Mojave Desert	322A	322	West
267336063489998	40386848010690	69	22.8	2263225010690	2013	90091	1	1	1	22.8	NA	1	1003467392290480	3	15	41903	0.614086	NA	NA	6861.14	0	1.00836	1.00836	Low tree cover/Nonprivate	322Av	9.8	Hualapai Mountains Desert Grass-Shrubland	American Semi-Desert and Desert	Mojave Desert	322A	322	West
267335143489998	40386734010690	65	27	2263369010690	2013	91203	1	1	1	26.5	NA	1	1003467399290480	24	15	41903	0.614086	NA	NA	9192.84	0	1	1	Tree cover/Private	313Ai	9.8	Vermilion Cliffs-Navajo Steppe	Colorado Plateau Semi-Desert	Grand Canyon	313A	313	West
267339727489998	40387216010690	69	21.2	2263459010690	2013	80302	1	1	1	21	NA	1	1003467440290480	6	17	41903	0.595846	NA	NA	6792.87	0	1.00289	1.00285	Nontree/Private	313Db	10.1	Painted Desert Steppe Grassland	Colorado Plateau Semi-Desert	Painted Desert	313D	313	West
267339729489998	40387216010690	69	25.1	2263461010690	2013	80302	1	1	1	24.2	NA	1	1003467440290480	6	17	41903	0.595846	NA	NA	6792.87	0	1.00289	1.00285	Nontree/Private	313Db	10.1	Painted Desert Steppe Grassland	Colorado Plateau Semi-Desert	Painted Desert	313D	313	West
267339730489998	40387216010690	69	21	2263462010690	2013	80302	1	1	1	20.5	NA	1	1003467440290480	6	17	41903	0.595846	NA	NA	6792.87	0	1.00289	1.00285	Nontree/Private	313Db	10.1	Painted Desert Steppe Grassland	Colorado Plateau Semi-Desert	Painted Desert	313D	313	West
300877921489998	40387013010690	65	25.3	2263512010690	2013	80805	1	1	1	24.9	NA	1	1003467440290480	6	17	41903	0.53257	NA	NA	6792.87	0	1.00289	1.00285	Nontree/Private	313Ap	11.3	Vermilion Cliffs Woodland	Colorado Plateau Semi-Desert	Grand Canyon	313A	313	West
267339670489998	40387203010690	65	20.3	2263542010690	2013	81273	1	1	1	19.3	NA	1	1003467433290480	4	17	41903	0.584276	NA	NA	6616.43	0	1.0061	1.0061	Low tree cover/Private	313Db	10.3	Painted Desert Steppe Grassland	Colorado Plateau Semi-Desert	Painted Desert	313D	313	West
267339671489998	40387203010690	65	21	2263543010690	2013	81273	1	1	1	20.9	NA	1	1003467433290480	4	17	41903	0.584276	NA	NA	6616.43	0	1.0061	1.0061	Low tree cover/Private	313Db	10.3	Painted Desert Steppe Grassland	Colorado Plateau Semi-Desert	Painted Desert	313D	313	West
267337856489998	40387071010690	65	21.3	2263608010690	2013	81948	1	1	1	20.9	NA	1	1003467440290480	6	17	41903	0.614086	NA	NA	6792.87	0	1.00289	1.00285	Nontree/Private	313Db	9.8	Painted Desert Steppe Grassland	Colorado Plateau Semi-Desert	Painted Desert	313D	313	West
267337857489998	40387071010690	65	22.8	2263609010690	2013	81948	1	1	1	21.9	NA	1	1003467440290480	6	17	41903	0.614086	NA	NA	6792.87	0	1.00289	1.00285	Nontree/Private	313Db	9.8	Painted Desert Steppe Grassland	Colorado Plateau Semi-Desert	Painted Desert	313D	313	West
267337858489998	40387071010690	65	29.6	2263610010690	2013	81948	1	1	1	29.9	NA	1	1003467440290480	6	17	41903	0.614086	NA	NA	6792.87	0	1.00289	1.00285	Nontree/Private	313Db	9.8	Painted Desert Steppe Grassland	Colorado Plateau Semi-Desert	Painted Desert	313D	313	West
267338247489998	40387149010690	69	26.3	2263659010690	2013	82369	1	1	1	24.2	NA	1	1003467433290480	4	17	41903	0.607883	NA	NA	6616.43	0	1.0061	1.0061	Low tree cover/Private	M313Ak	9.9	Coconino Plateau Woodland	Arizona-New Mexico Mountains Semi-Desert - Open Woodland - Coniferous Forest - Alpine Meadow	White Mountains - San Francisco Peaks - Mongollon Rim	M313A	M313	West
267338119489998	40387144010690	69	20.1	2263679010690	2013	83101	1	1	1	19.9	NA	1	1003467440290480	6	17	41903	0.607883	NA	NA	6792.87	0	1.00289	1.00285	Nontree/Private	313Db	9.9	Painted Desert Steppe Grassland	Colorado Plateau Semi-Desert	Painted Desert	313D	313	West
267338122489998	40387144010690	69	20.2	2263682010690	2013	83101	1	1	1	21.8	NA	1	1003467440290480	6	17	41903	0.607883	NA	NA	6792.87	0	1.00289	1.00285	Nontree/Private	313Db	9.9	Painted Desert Steppe Grassland	Colorado Plateau Semi-Desert	Painted Desert	313D	313	West
267338125489998	40387144010690	69	19.8	2263685010690	2013	83101	1	1	1	20	NA	1	1003467440290480	6	17	41903	0.607883	NA	NA	6792.87	0	1.00289	1.00285	Nontree/Private	313Db	9.9	Painted Desert Steppe Grassland	Colorado Plateau Semi-Desert	Painted Desert	313D	313	West
267336892489998	40387012010690	65	25.2	2263758010690	2013	83760	1	1	1	24.4	NA	1	1003467433290480	4	17	41903	0.584276	NA	NA	6616.43	0	1.0061	1.0061	Low tree cover/Private	313Ad	10.3	Slickrock	Colorado Plateau Semi-Desert	Grand Canyon	313A	313	West
267337090489998	40387031010690	65	25.3	2263827010690	2013	83873	1	1	1	25.3	NA	1	1003467433290480	4	17	41903	0.590005	NA	NA	6616.43	0	1.0061	1.0061	Low tree cover/Private	313Ap	10.2	Vermilion Cliffs Woodland	Colorado Plateau Semi-Desert	Grand Canyon	313A	313	West
381216827489998	40387176010690	122	24.2	12118804010690	2013	83928	1	1	1	24.2	NA	1	1003467433290480	4	17	41903	0.742969	NA	NA	6616.43	0	1.0061	1.0061	Low tree cover/Private	M313Af	8.1	White Mountains Scarp Woodland-Coniferous Forest	Arizona-New Mexico Mountains Semi-Desert - Open Woodland - Coniferous Forest - Alpine Meadow	White Mountains - San Francisco Peaks - Mongollon Rim	M313A	M313	West
264096083489998	40387042010690	65	23.3	2263975010690	2013	85222	1	1	1	22.9	NA	1	1003467433290480	4	17	41903	0.547095	NA	NA	6616.43	0	1.0061	1.0061	Low tree cover/Private	313Ap	11	Vermilion Cliffs Woodland	Colorado Plateau Semi-Desert	Grand Canyon	313A	313	West
264096085489998	40387042010690	65	31.2	2263977010690	2013	85222	1	1	1	31.7	NA	1	1003467433290480	4	17	41903	0.547095	NA	NA	6616.43	0	1.0061	1.0061	Low tree cover/Private	313Ap	11	Vermilion Cliffs Woodland	Colorado Plateau Semi-Desert	Grand Canyon	313A	313	West
267337523489998	40387041010690	69	28.9	2264031010690	2013	85702	1	1	1	29.8	NA	1	1003467433290480	4	17	41903	0.595846	NA	NA	6616.43	0	1.0061	1.0061	Low tree cover/Private	313Ap	10.1	Vermilion Cliffs Woodland	Colorado Plateau Semi-Desert	Grand Canyon	313A	313	West
267337321489998	40387039010690	65	30.7	2264110010690	2013	86680	1	1	1	30.5	NA	1	1003467433290480	4	17	41903	0.590005	NA	NA	6616.43	0	1.0061	1.0061	Low tree cover/Private	313Da	10.2	Little Colorado River Valley Cold Desert Shrubland	Colorado Plateau Semi-Desert	Painted Desert	313D	313	West
267337229489998	40387038010690	65	24.4	2264161010690	2013	86881	1	1	1	24.1	NA	1	1003467440290480	6	17	41903	0.590005	NA	NA	6792.87	0	1.00289	1.00285	Nontree/Private	313Ap	10.2	Vermilion Cliffs Woodland	Colorado Plateau Semi-Desert	Grand Canyon	313A	313	West
267337235489998	40387038010690	65	20.9	2264167010690	2013	86881	1	1	1	21.1	NA	1	1003467440290480	6	17	41903	0.590005	NA	NA	6792.87	0	1.00289	1.00285	Nontree/Private	313Ap	10.2	Vermilion Cliffs Woodland	Colorado Plateau Semi-Desert	Grand Canyon	313A	313	West
264096194489998	40387052010690	69	26.2	2264225010690	2013	88082	1	1	1	26	NA	1	1003467440290480	6	17	41903	0.552114	NA	NA	6792.87	0	1.00289	1.00285	Nontree/Private	313Ap	10.9	Vermilion Cliffs Woodland	Colorado Plateau Semi-Desert	Grand Canyon	313A	313	West
264096200489998	40387052010690	69	25.7	2264231010690	2013	88082	1	1	1	25	NA	1	1003467440290480	6	17	41903	0.552114	NA	NA	6792.87	0	1.00289	1.00285	Nontree/Private	313Ap	10.9	Vermilion Cliffs Woodland	Colorado Plateau Semi-Desert	Grand Canyon	313A	313	West
267338504489998	40387154010690	69	22	2264277010690	2013	88333	1	1	1	21.9	NA	1	1003467440290480	6	17	41903	0.578658	NA	NA	6792.87	0	1.00289	1.00285	Nontree/Private	313Db	10.4	Painted Desert Steppe Grassland	Colorado Plateau Semi-Desert	Painted Desert	313D	313	West
267338506489998	40387154010690	69	20	2264279010690	2013	88333	1	1	1	20	NA	1	1003467440290480	6	17	41903	0.578658	NA	NA	6792.87	0	1.00289	1.00285	Nontree/Private	313Db	10.4	Painted Desert Steppe Grassland	Colorado Plateau Semi-Desert	Painted Desert	313D	313	West
267337628489998	40387048010690	65	21.9	2264308010690	2013	88749	1	1	1	21.9	NA	1	1003467440290480	6	17	41903	0.607883	NA	NA	6792.87	0	1.00289	1.00285	Nontree/Private	313Db	9.9	Painted Desert Steppe Grassland	Colorado Plateau Semi-Desert	Painted Desert	313D	313	West
381217660489998	40387195010690	63	21.4	12119182010690	2013	89914	1	1	1	21.2	NA	1	1003467446290480	12	17	41903	0.742969	NA	NA	5533.63	0	1	1	High tree cover	M313Ah	8.1	White Mountains Coniferous Forest	Arizona-New Mexico Mountains Semi-Desert - Open Woodland - Coniferous Forest - Alpine Meadow	White Mountains - San Francisco Peaks - Mongollon Rim	M313A	M313	West
381217690489998	40387195010690	122	23.9	12119211010690	2013	89914	1	1	1	23.9	NA	1	1003467446290480	12	17	41903	0.742969	NA	NA	5533.63	0	1	1	High tree cover	M313Ah	8.1	White Mountains Coniferous Forest	Arizona-New Mexico Mountains Semi-Desert - Open Woodland - Coniferous Forest - Alpine Meadow	White Mountains - San Francisco Peaks - Mongollon Rim	M313A	M313	West
267338038489998	40387088010690	65	25.5	41713031010690	2013	89922	2	2	1	25.1	NA	1	1003467433290480	4	17	41903	0.607883	NA	NA	6616.43	0	1.0061	1.0061	Low tree cover/Private	313Db	9.9	Painted Desert Steppe Grassland	Colorado Plateau Semi-Desert	Painted Desert	313D	313	West
267338670489998	40387163010690	69	20.9	2264418010690	2013	90636	1	1	1	19.9	NA	1	1003467427290480	3	17	41903	0.607883	NA	NA	7561.04	0	1	1	Low tree cover/Nonprivate	M313Al	9.9	Coconino Plateau Coniferous Forest	Arizona-New Mexico Mountains Semi-Desert - Open Woodland - Coniferous Forest - Alpine Meadow	White Mountains - San Francisco Peaks - Mongollon Rim	M313A	M313	West
267337689489998	40387063010690	69	20.6	2264437010690	2013	90709	1	1	1	20.5	NA	1	1003467440290480	6	17	41903	0.578658	NA	NA	6792.87	0	1.00289	1.00285	Nontree/Private	313Db	10.4	Painted Desert Steppe Grassland	Colorado Plateau Semi-Desert	Painted Desert	313D	313	West
267337697489998	40387063010690	69	24.1	2264445010690	2013	90709	1	1	1	23.8	NA	1	1003467440290480	6	17	41903	0.578658	NA	NA	6792.87	0	1.00289	1.00285	Nontree/Private	313Db	10.4	Painted Desert Steppe Grassland	Colorado Plateau Semi-Desert	Painted Desert	313D	313	West
267337391489998	40387040010690	65	23.7	2264574010690	2013	91614	1	1	1	29.7	NA	1	1003467440290480	6	17	41903	0.607883	NA	NA	6792.87	0	1.00289	1.00285	Nontree/Private	313Ap	9.9	Vermilion Cliffs Woodland	Colorado Plateau Semi-Desert	Grand Canyon	313A	313	West
267337393489998	40387040010690	65	21.5	2264576010690	2013	91614	1	1	1	21.3	NA	1	1003467440290480	6	17	41903	0.607883	NA	NA	6792.87	0	1.00289	1.00285	Nontree/Private	313Ap	9.9	Vermilion Cliffs Woodland	Colorado Plateau Semi-Desert	Grand Canyon	313A	313	West
267337399489998	40387040010690	65	23	2264582010690	2013	91614	1	1	1	23.1	NA	1	1003467440290480	6	17	41903	0.607883	NA	NA	6792.87	0	1.00289	1.00285	Nontree/Private	313Ap	9.9	Vermilion Cliffs Woodland	Colorado Plateau Semi-Desert	Grand Canyon	313A	313	West
267337400489998	40387040010690	65	22	2264583010690	2013	91614	1	1	1	21.8	NA	1	1003467440290480	6	17	41903	0.607883	NA	NA	6792.87	0	1.00289	1.00285	Nontree/Private	313Ap	9.9	Vermilion Cliffs Woodland	Colorado Plateau Semi-Desert	Grand Canyon	313A	313	West
267345460489998	40387729010690	65	NA	2265919010690	2013	80084	1	1	0	22.4	8	1	1003467100290480	13	25	41903	NA	NA	NA	6316.26	0	1.00239	1.00289	Tree cover/Nonprivate	313Cc	10	Mazatzal Mountains Interior Chapparral	Colorado Plateau Semi-Desert	Tonto Transition	313C	313	West
267343589489998	40387635010690	65	32.4	2265934010690	2013	80622	1	1	1	31.7	NA	1	1003467100290480	13	25	41903	0.56774	NA	NA	6316.26	0	1.00239	1.00289	Tree cover/Nonprivate	313Cc	10.6	Mazatzal Mountains Interior Chapparral	Colorado Plateau Semi-Desert	Tonto Transition	313C	313	West
267343024489998	40387595010690	65	23.9	2266069010690	2013	81234	1	1	1	23.6	NA	1	1003467100290480	13	25	41903	0.595846	NA	NA	6316.26	0	1.00239	1.00289	Tree cover/Nonprivate	313Cd	10.1	Mazatzal Mountains Woodland	Colorado Plateau Semi-Desert	Tonto Transition	313C	313	West
267343025489998	40387595010690	65	21.7	2266070010690	2013	81234	1	1	1	21.5	NA	1	1003467100290480	13	25	41903	0.595846	NA	NA	6316.26	0	1.00239	1.00289	Tree cover/Nonprivate	313Cd	10.1	Mazatzal Mountains Woodland	Colorado Plateau Semi-Desert	Tonto Transition	313C	313	West
267343028489998	40387595010690	65	23.5	2266073010690	2013	81234	1	1	1	23.2	NA	1	1003467100290480	13	25	41903	0.595846	NA	NA	6316.26	0	1.00239	1.00289	Tree cover/Nonprivate	313Cd	10.1	Mazatzal Mountains Woodland	Colorado Plateau Semi-Desert	Tonto Transition	313C	313	West
267343032489998	40387595010690	65	32.1	2266077010690	2013	81234	1	1	1	31.4	NA	1	1003467100290480	13	25	41903	0.595846	NA	NA	6316.26	0	1.00239	1.00289	Tree cover/Nonprivate	313Cd	10.1	Mazatzal Mountains Woodland	Colorado Plateau Semi-Desert	Tonto Transition	313C	313	West
267345079489998	40387720010690	65	24.3	2266117010690	2013	81564	1	1	1	24.3	NA	1	1003467100290480	13	25	41903	0.56774	NA	NA	6316.26	0	1.00239	1.00289	Tree cover/Nonprivate	322Ax	10.6	Aquarius Mountains Woodland	American Semi-Desert and Desert	Mojave Desert	322A	322	West
267344716489998	40387663010690	65	21	2266162010690	2013	82058	1	1	1	20.3	NA	1	1003467100290480	13	25	41903	0.578658	NA	NA	6316.26	0	1.00239	1.00289	Tree cover/Nonprivate	313Cd	10.4	Mazatzal Mountains Woodland	Colorado Plateau Semi-Desert	Tonto Transition	313C	313	West
267342654489998	40387581010690	69	20.9	2266176010690	2013	82073	1	1	1	21.2	NA	1	1003467122290480	69	25	41903	0.578658	NA	NA	10410.9	0	1	1	Nontree/Private/Visit	313Cd	10.4	Mazatzal Mountains Woodland	Colorado Plateau Semi-Desert	Tonto Transition	313C	313	West
267343127489998	40387596010690	202	22.1	2266407010690	2013	86077	1	1	1	21.3	NA	1	1003467100290480	13	25	41903	0.590005	NA	NA	6316.26	0	1.00239	1.00289	Tree cover/Nonprivate	M313Al	10.2	Coconino Plateau Coniferous Forest	Arizona-New Mexico Mountains Semi-Desert - Open Woodland - Coniferous Forest - Alpine Meadow	White Mountains - San Francisco Peaks - Mongollon Rim	M313A	M313	West
267343152489998	40387596010690	202	26.3	2266429010690	2013	86077	1	1	1	25.1	NA	1	1003467100290480	13	25	41903	0.590005	NA	NA	6316.26	0	1.00239	1.00289	Tree cover/Nonprivate	M313Al	10.2	Coconino Plateau Coniferous Forest	Arizona-New Mexico Mountains Semi-Desert - Open Woodland - Coniferous Forest - Alpine Meadow	White Mountains - San Francisco Peaks - Mongollon Rim	M313A	M313	West
267342568489998	40387580010690	65	25	2266489010690	2013	86283	1	1	1	23.9	NA	1	1003467094290480	5	25	41903	0.573147	NA	NA	6821.64	0	1.00076	1.00076	Nontree/Nonprivate	322Ax	10.5	Aquarius Mountains Woodland	American Semi-Desert and Desert	Mojave Desert	322A	322	West
267342490489998	40387577010690	65	20.7	2266586010690	2013	87513	1	1	1	20	NA	1	1003467091290480	4	25	41903	0.573147	NA	NA	10589.8	0	1.00827	1.01149	Low tree cover/Private	322Ax	10.5	Aquarius Mountains Woodland	American Semi-Desert and Desert	Mojave Desert	322A	322	West
267345522489998	40387737010690	59	NA	2266633010690	2013	87870	1	1	2	37.6	NA	1	1003467100290480	13	25	41903	0.607883	0.607883	NA	6316.26	0	1.00239	1.00289	Tree cover/Nonprivate	313Cc	9.9	Mazatzal Mountains Interior Chapparral	Colorado Plateau Semi-Desert	Tonto Transition	313C	313	West
267345523489998	40387737010690	59	NA	2266634010690	2013	87870	1	1	2	28.9	NA	1	1003467100290480	13	25	41903	0.607883	0.607883	NA	6316.26	0	1.00239	1.00289	Tree cover/Nonprivate	313Cc	9.9	Mazatzal Mountains Interior Chapparral	Colorado Plateau Semi-Desert	Tonto Transition	313C	313	West
267345524489998	40387737010690	59	NA	2266635010690	2013	87870	1	1	2	23.5	NA	1	1003467100290480	13	25	41903	0.607883	0.607883	NA	6316.26	0	1.00239	1.00289	Tree cover/Nonprivate	313Cc	9.9	Mazatzal Mountains Interior Chapparral	Colorado Plateau Semi-Desert	Tonto Transition	313C	313	West
267345525489998	40387737010690	59	NA	2266636010690	2013	87870	1	1	2	22	NA	1	1003467100290480	13	25	41903	0.607883	0.607883	NA	6316.26	0	1.00239	1.00289	Tree cover/Nonprivate	313Cc	9.9	Mazatzal Mountains Interior Chapparral	Colorado Plateau Semi-Desert	Tonto Transition	313C	313	West
267343718489998	40387636010690	63	18.2	2266652010690	2013	87880	1	1	2	22.1	NA	1	1003467100290480	13	25	41903	0.607883	0.607883	NA	6316.26	0	1.00239	1.00289	Tree cover/Nonprivate	313Cd	9.9	Mazatzal Mountains Woodland	Colorado Plateau Semi-Desert	Tonto Transition	313C	313	West
267344649489998	40387662010690	69	NA	2266844010690	2013	89870	2	1	0	26	8	1	1003467100290480	13	25	41903	NA	NA	NA	6316.26	0	1.00239	1.00289	Tree cover/Nonprivate	313Cc	9.9	Mazatzal Mountains Interior Chapparral	Colorado Plateau Semi-Desert	Tonto Transition	313C	313	West
267342298489998	40387571010690	69	20.8	2266873010690	2013	90344	1	1	1	19.8	NA	1	1003467091290480	4	25	41903	0.557226	NA	NA	10589.8	0	1.00827	1.01149	Low tree cover/Private	322Aw	10.8	Aubrey High Plains Grassland	American Semi-Desert and Desert	Mojave Desert	322A	322	West
267342309489998	40387571010690	69	22.5	2266883010690	2013	90344	1	1	1	22.2	NA	1	1003467091290480	4	25	41903	0.557226	NA	NA	10589.8	0	1.00827	1.01149	Low tree cover/Private	322Aw	10.8	Aubrey High Plains Grassland	American Semi-Desert and Desert	Mojave Desert	322A	322	West
267345178489998	40387722010690	65	22.8	2266924010690	2013	91283	1	1	1	22.1	NA	1	1003467091290480	4	25	41903	0.584276	NA	NA	10589.8	0	1.00827	1.01149	Low tree cover/Private	M313Ak	10.3	Coconino Plateau Woodland	Arizona-New Mexico Mountains Semi-Desert - Open Woodland - Coniferous Forest - Alpine Meadow	White Mountains - San Francisco Peaks - Mongollon Rim	M313A	M313	West
267344269489998	40387655010690	122	20.4	2266951010690	2013	91284	2	2	1	20	NA	1	1003467091290480	4	25	41903	0.56774	NA	NA	10589.8	0	1.00827	1.01149	Low tree cover/Private	313Cc	10.6	Mazatzal Mountains Interior Chapparral	Colorado Plateau Semi-Desert	Tonto Transition	313C	313	West
316941266489998	186092188020004	63	10.1	4647858010690	2014	84499	2	2	2	20.6	NA	1	1003467177290480	5	3	41903	0.601805	0.601805	NA	6976.61	0	1.00288	1.00315	Nontree/Nonprivate	321Aj	10	Sulphur Springs Plains Desert Grass-Shrubland	Chihuahuan Semi-Desert	Basin and Range	321A	321	West
316942498489998	186092210020004	803	23.8	4647957010690	2014	85915	1	1	1	23.8	NA	1	1003467189290480	34	3	41903	0.601805	NA	NA	6256.8	0	1.01155	1.0146	Low tree cover	321Aj	10	Sulphur Springs Plains Desert Grass-Shrubland	Chihuahuan Semi-Desert	Basin and Range	321A	321	West
316942513489998	186092210020004	803	25.2	4647972010690	2014	85915	1	1	2	27	NA	1	1003467189290480	34	3	41903	0.601805	0.601805	NA	6256.8	0	1.01155	1.0146	Low tree cover	321Aj	10	Sulphur Springs Plains Desert Grass-Shrubland	Chihuahuan Semi-Desert	Basin and Range	321A	321	West
316914529489998	186091233020004	757	27.7	4648535010690	2014	92003	1	1	1	28.4	NA	1	1003467189290480	34	3	41903	0.601805	NA	NA	6256.8	0	1.01155	1.0146	Low tree cover	321Aj	10	Sulphur Springs Plains Desert Grass-Shrubland	Chihuahuan Semi-Desert	Basin and Range	321A	321	West
316914534489998	186091233020004	757	21.3	4648539010690	2014	92003	1	1	1	20.8	NA	1	1003467189290480	34	3	41903	0.601805	NA	NA	6256.8	0	1.01155	1.0146	Low tree cover	321Aj	10	Sulphur Springs Plains Desert Grass-Shrubland	Chihuahuan Semi-Desert	Basin and Range	321A	321	West
316914535489998	186091233020004	757	19.7	4648540010690	2014	92003	1	1	1	20.7	NA	1	1003467189290480	34	3	41903	0.601805	NA	NA	6256.8	0	1.01155	1.0146	Low tree cover	321Aj	10	Sulphur Springs Plains Desert Grass-Shrubland	Chihuahuan Semi-Desert	Basin and Range	321A	321	West
316914536489998	186091233020004	757	19.4	4648541010690	2014	92003	1	1	1	22.6	NA	1	1003467189290480	34	3	41903	0.601805	NA	NA	6256.8	0	1.01155	1.0146	Low tree cover	321Aj	10	Sulphur Springs Plains Desert Grass-Shrubland	Chihuahuan Semi-Desert	Basin and Range	321A	321	West
316926243489998	186091957020004	757	23.5	4654253010690	2014	80365	1	1	1	21	NA	1	1003467302290480	5	9	41903	0.595846	NA	NA	6706.9	0	1.00248	1.00248	Nontree/Nonprivate	321Aj	10.1	Sulphur Springs Plains Desert Grass-Shrubland	Chihuahuan Semi-Desert	Basin and Range	321A	321	West
316909050489998	186091032020004	63	23	4654271010690	2014	80842	1	1	1	22.9	NA	1	1003467296290480	4	9	41903	0.56774	NA	NA	6997.45	0	1	1	Low tree cover/Private	313Cd	10.6	Mazatzal Mountains Woodland	Colorado Plateau Semi-Desert	Tonto Transition	313C	313	West
316909059489998	186091032020004	63	24.3	4654277010690	2014	80842	1	1	1	24.3	NA	1	1003467296290480	4	9	41903	0.56774	NA	NA	6997.45	0	1	1	Low tree cover/Private	313Cd	10.6	Mazatzal Mountains Woodland	Colorado Plateau Semi-Desert	Tonto Transition	313C	313	West
316909072489998	186091032020004	63	21	4654289010690	2014	80842	1	1	1	20.7	NA	1	1003467296290480	4	9	41903	0.56774	NA	NA	6997.45	0	1	1	Low tree cover/Private	313Cd	10.6	Mazatzal Mountains Woodland	Colorado Plateau Semi-Desert	Tonto Transition	313C	313	West
316931343489998	186092025020004	63	19.2	4654655010690	2014	84846	1	1	1	20.7	NA	1	1003467296290480	4	9	41903	0.56774	NA	NA	6997.45	0	1	1	Low tree cover/Private	M313Ah	10.6	White Mountains Coniferous Forest	Arizona-New Mexico Mountains Semi-Desert - Open Woodland - Coniferous Forest - Alpine Meadow	White Mountains - San Francisco Peaks - Mongollon Rim	M313A	M313	West
316931346489998	186092025020004	63	20.2	4654658010690	2014	84846	1	1	1	19.9	NA	1	1003467296290480	4	9	41903	0.56774	NA	NA	6997.45	0	1	1	Low tree cover/Private	M313Ah	10.6	White Mountains Coniferous Forest	Arizona-New Mexico Mountains Semi-Desert - Open Woodland - Coniferous Forest - Alpine Meadow	White Mountains - San Francisco Peaks - Mongollon Rim	M313A	M313	West
316937574489998	186092137020004	757	23.4	4654940010690	2014	89875	1	1	1	20.5	NA	1	1003467290290480	3	9	41903	0.601805	NA	NA	5871.06	0	1.01796	1.0213	Low tree cover/Nonprivate	321Af	10	San Simon Valley Desert Shrubland	Chihuahuan Semi-Desert	Basin and Range	321A	321	West
316933794489998	186092073020004	202	20.6	4654972010690	2014	90381	1	1	2	20.7	NA	1	1003467308290480	12	9	41903	0.595846	0.595846	NA	5613	0	1.02128	1.02128	High tree cover	321Am	10.1	Santa Catalina Mountains Encinal Woodland	Chihuahuan Semi-Desert	Basin and Range	321A	321	West
316933800489998	186092073020004	202	23	4654977010690	2014	90381	1	1	2	23.1	NA	1	1003467308290480	12	9	41903	0.595846	0.595846	NA	5613	0	1.02128	1.02128	High tree cover	321Am	10.1	Santa Catalina Mountains Encinal Woodland	Chihuahuan Semi-Desert	Basin and Range	321A	321	West
316933801489998	186092073020004	202	24	4654978010690	2014	90381	1	1	2	24	NA	1	1003467308290480	12	9	41903	0.595846	0.595846	NA	5613	0	1.02128	1.02128	High tree cover	321Am	10.1	Santa Catalina Mountains Encinal Woodland	Chihuahuan Semi-Desert	Basin and Range	321A	321	West
316933815489998	186092073020004	202	20.3	4654992010690	2014	90381	1	1	2	20.4	NA	1	1003467308290480	12	9	41903	0.595846	0.595846	NA	5613	0	1.02128	1.02128	High tree cover	321Am	10.1	Santa Catalina Mountains Encinal Woodland	Chihuahuan Semi-Desert	Basin and Range	321A	321	West
316937408489998	186092132020004	63	24.2	4655064010690	2014	90834	1	1	1	16.9	NA	1	1003467296290480	4	9	41903	0.56774	NA	NA	6997.45	0	1	1	Low tree cover/Private	M313Ag	10.6	White Mountains Woodland	Arizona-New Mexico Mountains Semi-Desert - Open Woodland - Coniferous Forest - Alpine Meadow	White Mountains - San Francisco Peaks - Mongollon Rim	M313A	M313	West
316941716489998	186092197020004	122	23.5	4655184010690	2014	83208	1	1	2	25.2	NA	1	1003467344290480	34	11	41903	0.607883	0.607883	NA	6427.41	0	1.00958	1.00958	Low tree cover	M313Ah	9.9	White Mountains Coniferous Forest	Arizona-New Mexico Mountains Semi-Desert - Open Woodland - Coniferous Forest - Alpine Meadow	White Mountains - San Francisco Peaks - Mongollon Rim	M313A	M313	West
316941726489998	186092197020004	15	21.9	4655194010690	2014	83208	1	1	2	24.6	NA	1	1003467344290480	34	11	41903	0.607883	0.607883	NA	6427.41	0	1.00958	1.00958	Low tree cover	M313Ah	9.9	White Mountains Coniferous Forest	Arizona-New Mexico Mountains Semi-Desert - Open Woodland - Coniferous Forest - Alpine Meadow	White Mountains - San Francisco Peaks - Mongollon Rim	M313A	M313	West
316941727489998	186092197020004	15	NA	4655195010690	2014	83208	1	1	2	22.7	NA	1	1003467344290480	34	11	41903	0.607883	0.607883	NA	6427.41	0	1.00958	1.00958	Low tree cover	M313Ah	9.9	White Mountains Coniferous Forest	Arizona-New Mexico Mountains Semi-Desert - Open Woodland - Coniferous Forest - Alpine Meadow	White Mountains - San Francisco Peaks - Mongollon Rim	M313A	M313	West
316941729489998	186092197020004	15	15.9	4655197010690	2014	83208	1	1	2	25.7	NA	1	1003467344290480	34	11	41903	0.607883	0.607883	NA	6427.41	0	1.00958	1.00958	Low tree cover	M313Ah	9.9	White Mountains Coniferous Forest	Arizona-New Mexico Mountains Semi-Desert - Open Woodland - Coniferous Forest - Alpine Meadow	White Mountains - San Francisco Peaks - Mongollon Rim	M313A	M313	West
316910597489998	186091082020004	63	20.7	4655347010690	2014	89854	1	1	1	20	NA	1	1003467344290480	34	11	41903	0.62688	NA	NA	6427.41	0	1.00958	1.00958	Low tree cover	M313Ah	9.6	White Mountains Coniferous Forest	Arizona-New Mexico Mountains Semi-Desert - Open Woodland - Coniferous Forest - Alpine Meadow	White Mountains - San Francisco Peaks - Mongollon Rim	M313A	M313	West
316931059489998	186092023020004	63	32.5	4655474010690	2014	91997	1	1	1	33.2	NA	1	1003467344290480	34	11	41903	0.614086	NA	NA	6427.41	0	1.00958	1.00958	Low tree cover	M313Ah	9.8	White Mountains Coniferous Forest	Arizona-New Mexico Mountains Semi-Desert - Open Woodland - Coniferous Forest - Alpine Meadow	White Mountains - San Francisco Peaks - Mongollon Rim	M313A	M313	West
316918306489998	186091804020004	63	29.1	4663330010690	2014	80667	1	1	1	27.6	NA	1	1003467073290480	13	23	41903	0.595846	NA	NA	5457.25	0	1.00787	1.00787	Tree cover/Nonprivate	321Al	10.1	San Rafael Sierra Madre High Plains Grassland	Chihuahuan Semi-Desert	Basin and Range	321A	321	West
316921039489998	186091857020004	757	30.2	4663452010690	2014	88444	1	1	1	45.3	NA	1	1003467069290480	5	23	41903	0.601805	NA	NA	7871.19	0	1	1	Nontree/Nonprivate	321Aj	10	Sulphur Springs Plains Desert Grass-Shrubland	Chihuahuan Semi-Desert	Basin and Range	321A	321	West
316921051489998	186091857020004	757	23.1	4663462010690	2014	88444	1	1	1	20.4	NA	1	1003467069290480	5	23	41903	0.601805	NA	NA	7871.19	0	1	1	Nontree/Nonprivate	321Aj	10	Sulphur Springs Plains Desert Grass-Shrubland	Chihuahuan Semi-Desert	Basin and Range	321A	321	West
316921054489998	186091857020004	757	29.1	4663465010690	2014	88444	1	1	1	29	NA	1	1003467069290480	5	23	41903	0.601805	NA	NA	7871.19	0	1	1	Nontree/Nonprivate	321Aj	10	Sulphur Springs Plains Desert Grass-Shrubland	Chihuahuan Semi-Desert	Basin and Range	321A	321	West
316918057489998	186091802020004	757	18.5	4663600010690	2014	89557	1	1	1	20.5	NA	1	1003467073290480	13	23	41903	0.601805	NA	NA	5457.25	0	1.00787	1.00787	Tree cover/Nonprivate	321Am	10	Santa Catalina Mountains Encinal Woodland	Chihuahuan Semi-Desert	Basin and Range	321A	321	West
316918063489998	186091802020004	757	18.4	4663606010690	2014	89557	1	1	1	21.7	NA	1	1003467073290480	13	23	41903	0.601805	NA	NA	5457.25	0	1.00787	1.00787	Tree cover/Nonprivate	321Am	10	Santa Catalina Mountains Encinal Woodland	Chihuahuan Semi-Desert	Basin and Range	321A	321	West
316940740489998	186092177020004	122	29.8	4645306010690	2014	81069	1	1	1	29.6	NA	1	1003467158290480	4	1	41903	0.590005	NA	NA	6508.9	0	1	1	Low tree cover/Private	313Ba	10.2	Chuska Mountains Woodland Subsection	Colorado Plateau Semi-Desert	Navaho Canyonlands	313B	313	West
316940748489998	186092177020004	122	37.8	4645312010690	2014	81069	1	1	1	37.8	NA	1	1003467158290480	4	1	41903	0.590005	NA	NA	6508.9	0	1	1	Low tree cover/Private	313Ba	10.2	Chuska Mountains Woodland Subsection	Colorado Plateau Semi-Desert	Navaho Canyonlands	313B	313	West
316938002489998	186092145020004	65	21.7	4645407010690	2014	81769	1	1	1	21.7	NA	1	1003467158290480	4	1	41903	0.584276	NA	NA	6508.9	0	1	1	Low tree cover/Private	313Ba	10.3	Chuska Mountains Woodland Subsection	Colorado Plateau Semi-Desert	Navaho Canyonlands	313B	313	West
316938013489998	186092145020004	65	23.2	4645417010690	2014	81769	1	1	1	22.9	NA	1	1003467158290480	4	1	41903	0.584276	NA	NA	6508.9	0	1	1	Low tree cover/Private	313Ba	10.3	Chuska Mountains Woodland Subsection	Colorado Plateau Semi-Desert	Navaho Canyonlands	313B	313	West
316926153489998	186091950020004	69	NA	4645437010690	2014	81864	1	1	0	26.1	7	1	1003467158290480	4	1	41903	NA	NA	NA	6508.9	0	1	1	Low tree cover/Private	313Da	9.7	Little Colorado River Valley Cold Desert Shrubland	Colorado Plateau Semi-Desert	Painted Desert	313D	313	West
316941517489998	186092192020004	814	22.4	4645529010690	2014	82678	1	1	1	21.8	NA	1	1003467140290480	1	1	41903	0.601805	NA	NA	5662.5	0	1	1	High tree cover/Nonprivate	M313Ah	10	White Mountains Coniferous Forest	Arizona-New Mexico Mountains Semi-Desert - Open Woodland - Coniferous Forest - Alpine Meadow	White Mountains - San Francisco Peaks - Mongollon Rim	M313A	M313	West
316941522489998	186092192020004	122	NA	4645534010690	2014	82678	1	1	2	20.2	NA	1	1003467140290480	1	1	41903	0.601805	0.601805	NA	5662.5	0	1	1	High tree cover/Nonprivate	M313Ah	10	White Mountains Coniferous Forest	Arizona-New Mexico Mountains Semi-Desert - Open Woodland - Coniferous Forest - Alpine Meadow	White Mountains - San Francisco Peaks - Mongollon Rim	M313A	M313	West
316908915489998	186091029020004	65	20.3	4645792010690	2014	84186	1	1	1	20.1	NA	1	1003467158290480	4	1	41903	0.590005	NA	NA	6508.9	0	1	1	Low tree cover/Private	313Ap	10.2	Vermilion Cliffs Woodland	Colorado Plateau Semi-Desert	Grand Canyon	313A	313	West
316908918489998	186091029020004	65	21.8	4645795010690	2014	84186	1	1	1	21.7	NA	1	1003467158290480	4	1	41903	0.590005	NA	NA	6508.9	0	1	1	Low tree cover/Private	313Ap	10.2	Vermilion Cliffs Woodland	Colorado Plateau Semi-Desert	Grand Canyon	313A	313	West
316908930489998	186091029020004	65	25.2	4645807010690	2014	84186	1	1	1	25.1	NA	1	1003467158290480	4	1	41903	0.590005	NA	NA	6508.9	0	1	1	Low tree cover/Private	313Ap	10.2	Vermilion Cliffs Woodland	Colorado Plateau Semi-Desert	Grand Canyon	313A	313	West
316937770489998	186092141020004	65	20.1	4645866010690	2014	84568	1	1	1	20.2	NA	1	1003467174290480	69	1	41903	0.607883	NA	NA	7140.85	0	1.00626	1.00607	Nontree/Private/Visit	313Ba	9.9	Chuska Mountains Woodland Subsection	Colorado Plateau Semi-Desert	Navaho Canyonlands	313B	313	West
316942045489998	186092203020004	66	20.3	4645889010690	2014	84741	1	1	1	20.1	NA	1	1003467158290480	4	1	41903	0.620417	NA	NA	6508.9	0	1	1	Low tree cover/Private	313Ba	9.7	Chuska Mountains Woodland Subsection	Colorado Plateau Semi-Desert	Navaho Canyonlands	313B	313	West
316942050489998	186092203020004	69	24.4	4645894010690	2014	84741	1	1	1	24.2	NA	1	1003467158290480	4	1	41903	0.620417	NA	NA	6508.9	0	1	1	Low tree cover/Private	313Ba	9.7	Chuska Mountains Woodland Subsection	Colorado Plateau Semi-Desert	Navaho Canyonlands	313B	313	West
316937216489998	186092130020004	746	19.7	12121617010690	2014	84954	1	1	2	20.3	NA	1	1003467146290480	2	1	41903	0.83584	0.83584	NA	6761.88	0	1.00295	1.00295	High tree cover/Private	M313Ah	7.2	White Mountains Coniferous Forest	Arizona-New Mexico Mountains Semi-Desert - Open Woodland - Coniferous Forest - Alpine Meadow	White Mountains - San Francisco Peaks - Mongollon Rim	M313A	M313	West
316937217489998	186092130020004	746	23	12121618010690	2014	84954	1	1	1	23.5	NA	1	1003467146290480	2	1	41903	0.83584	NA	NA	6761.88	0	1.00295	1.00295	High tree cover/Private	M313Ah	7.2	White Mountains Coniferous Forest	Arizona-New Mexico Mountains Semi-Desert - Open Woodland - Coniferous Forest - Alpine Meadow	White Mountains - San Francisco Peaks - Mongollon Rim	M313A	M313	West
316910410489998	186091076020004	15	24.6	12121741010690	2014	85333	1	1	1	22.4	NA	1	1003467146290480	2	1	41903	0.83584	NA	NA	6761.88	0	1.00295	1.00295	High tree cover/Private	M313Ah	7.2	White Mountains Coniferous Forest	Arizona-New Mexico Mountains Semi-Desert - Open Woodland - Coniferous Forest - Alpine Meadow	White Mountains - San Francisco Peaks - Mongollon Rim	M313A	M313	West
316910415489998	186091076020004	15	24.9	12121746010690	2014	85333	1	1	1	22.4	NA	1	1003467146290480	2	1	41903	0.83584	NA	NA	6761.88	0	1.00295	1.00295	High tree cover/Private	M313Ah	7.2	White Mountains Coniferous Forest	Arizona-New Mexico Mountains Semi-Desert - Open Woodland - Coniferous Forest - Alpine Meadow	White Mountains - San Francisco Peaks - Mongollon Rim	M313A	M313	West
316910416489998	186091076020004	122	20.5	12121747010690	2014	85333	1	1	1	19.7	NA	1	1003467146290480	2	1	41903	0.83584	NA	NA	6761.88	0	1.00295	1.00295	High tree cover/Private	M313Ah	7.2	White Mountains Coniferous Forest	Arizona-New Mexico Mountains Semi-Desert - Open Woodland - Coniferous Forest - Alpine Meadow	White Mountains - San Francisco Peaks - Mongollon Rim	M313A	M313	West
316942692489998	186092212020004	69	22.6	4646031010690	2014	85489	1	1	1	24.2	NA	1	1003467158290480	4	1	41903	0.607883	NA	NA	6508.9	0	1	1	Low tree cover/Private	313Bo	9.9	San Mateo Mountains Woodlands Subsection	Colorado Plateau Semi-Desert	Navaho Canyonlands	313B	313	West
316942702489998	186092212020004	69	19.5	4646041010690	2014	85489	1	1	1	20.2	NA	1	1003467158290480	4	1	41903	0.607883	NA	NA	6508.9	0	1	1	Low tree cover/Private	313Bo	9.9	San Mateo Mountains Woodlands Subsection	Colorado Plateau Semi-Desert	Navaho Canyonlands	313B	313	West
316942703489998	186092212020004	69	19.3	4646042010690	2014	85489	1	1	1	20	NA	1	1003467158290480	4	1	41903	0.607883	NA	NA	6508.9	0	1	1	Low tree cover/Private	313Bo	9.9	San Mateo Mountains Woodlands Subsection	Colorado Plateau Semi-Desert	Navaho Canyonlands	313B	313	West
316909304489998	186091038020004	15	20.8	11667081010690	2014	85709	1	1	1	19.2	NA	1	1003467146290480	2	1	41903	0.83584	NA	NA	6761.88	0	1.00295	1.00295	High tree cover/Private	M313Ah	7.2	White Mountains Coniferous Forest	Arizona-New Mexico Mountains Semi-Desert - Open Woodland - Coniferous Forest - Alpine Meadow	White Mountains - San Francisco Peaks - Mongollon Rim	M313A	M313	West
316937328489998	186092131020004	122	21.7	12121848010690	2014	86017	1	1	1	19.8	NA	1	1003467146290480	2	1	41903	0.83584	NA	NA	6761.88	0	1.00295	1.00295	High tree cover/Private	313Cd	7.2	Mazatzal Mountains Woodland	Colorado Plateau Semi-Desert	Tonto Transition	313C	313	West
316937331489998	186092131020004	122	NA	12121851010690	2014	86017	1	1	3	24.3	NA	1	1003467146290480	2	1	41903	0.83584	NA	0.83584	6761.88	0	1.00295	1.00295	High tree cover/Private	313Cd	7.2	Mazatzal Mountains Woodland	Colorado Plateau Semi-Desert	Tonto Transition	313C	313	West
316937099489998	186092128020004	122	26.6	12121922010690	2014	86586	1	1	1	25	NA	1	1003467146290480	2	1	41903	0.83584	NA	NA	6761.88	0	1.00295	1.00295	High tree cover/Private	M313Al	7.2	Coconino Plateau Coniferous Forest	Arizona-New Mexico Mountains Semi-Desert - Open Woodland - Coniferous Forest - Alpine Meadow	White Mountains - San Francisco Peaks - Mongollon Rim	M313A	M313	West
316926619489998	186091969020004	122	20.8	4646268010690	2014	86880	1	1	1	19.9	NA	1	1003467140290480	1	1	41903	0.590005	NA	NA	5662.5	0	1	1	High tree cover/Nonprivate	M313Ah	10.2	White Mountains Coniferous Forest	Arizona-New Mexico Mountains Semi-Desert - Open Woodland - Coniferous Forest - Alpine Meadow	White Mountains - San Francisco Peaks - Mongollon Rim	M313A	M313	West
316927947489998	186092003020004	65	25.3	4646307010690	2014	87112	1	1	1	25.2	NA	1	1003467158290480	4	1	41903	0.578658	NA	NA	6508.9	0	1	1	Low tree cover/Private	313Ap	10.4	Vermilion Cliffs Woodland	Colorado Plateau Semi-Desert	Grand Canyon	313A	313	West
316927966489998	186092003020004	65	26.8	4646326010690	2014	87112	1	1	1	27.8	NA	1	1003467158290480	4	1	41903	0.578658	NA	NA	6508.9	0	1	1	Low tree cover/Private	313Ap	10.4	Vermilion Cliffs Woodland	Colorado Plateau Semi-Desert	Grand Canyon	313A	313	West
316927968489998	186092003020004	65	20.4	4646328010690	2014	87112	1	1	1	19.9	NA	1	1003467158290480	4	1	41903	0.578658	NA	NA	6508.9	0	1	1	Low tree cover/Private	313Ap	10.4	Vermilion Cliffs Woodland	Colorado Plateau Semi-Desert	Grand Canyon	313A	313	West
316926187489998	186091951020004	69	31.8	4646363010690	2014	87323	2	1	1	32.1	NA	1	1003467158290480	4	1	41903	0.620417	NA	NA	6508.9	0	1	1	Low tree cover/Private	313Dc	9.7	Hopi Mesas Woodland	Colorado Plateau Semi-Desert	Painted Desert	313D	313	West
316931572489998	186092028020004	65	22.1	4646703010690	2014	88915	1	1	1	21.8	NA	1	1003467158290480	4	1	41903	0.590005	NA	NA	6508.9	0	1	1	Low tree cover/Private	313Ac	10.2	Monument Upwarp	Colorado Plateau Semi-Desert	Grand Canyon	313A	313	West
316931574489998	186092028020004	65	21.3	4646705010690	2014	88915	1	1	1	20.1	NA	1	1003467158290480	4	1	41903	0.590005	NA	NA	6508.9	0	1	1	Low tree cover/Private	313Ac	10.2	Monument Upwarp	Colorado Plateau Semi-Desert	Grand Canyon	313A	313	West
316931577489998	186092028020004	65	32.5	4646708010690	2014	88915	1	1	1	32.3	NA	1	1003467158290480	4	1	41903	0.590005	NA	NA	6508.9	0	1	1	Low tree cover/Private	313Ac	10.2	Monument Upwarp	Colorado Plateau Semi-Desert	Grand Canyon	313A	313	West
316931581489998	186092028020004	65	24.6	4646712010690	2014	88915	1	1	1	24.6	NA	1	1003467158290480	4	1	41903	0.590005	NA	NA	6508.9	0	1	1	Low tree cover/Private	313Ac	10.2	Monument Upwarp	Colorado Plateau Semi-Desert	Grand Canyon	313A	313	West
316931585489998	186092028020004	65	24.5	4646716010690	2014	88915	1	1	1	24.5	NA	1	1003467158290480	4	1	41903	0.590005	NA	NA	6508.9	0	1	1	Low tree cover/Private	313Ac	10.2	Monument Upwarp	Colorado Plateau Semi-Desert	Grand Canyon	313A	313	West
316931589489998	186092028020004	65	20.1	4646720010690	2014	88915	1	1	1	19.7	NA	1	1003467158290480	4	1	41903	0.590005	NA	NA	6508.9	0	1	1	Low tree cover/Private	313Ac	10.2	Monument Upwarp	Colorado Plateau Semi-Desert	Grand Canyon	313A	313	West
316930696489998	186092020020004	122	22.5	4646745010690	2014	88932	1	1	1	22.1	NA	1	1003467152290480	3	1	41903	0.595846	NA	NA	6684.5	0	1	1	Low tree cover/Nonprivate	M313Ah	10.1	White Mountains Coniferous Forest	Arizona-New Mexico Mountains Semi-Desert - Open Woodland - Coniferous Forest - Alpine Meadow	White Mountains - San Francisco Peaks - Mongollon Rim	M313A	M313	West
316937147489998	186092129020004	122	28.2	11667327010690	2014	89027	1	1	1	26.6	NA	1	1003467146290480	2	1	41903	0.83584	NA	NA	6761.88	0	1.00295	1.00295	High tree cover/Private	M313Af	7.2	White Mountains Scarp Woodland-Coniferous Forest	Arizona-New Mexico Mountains Semi-Desert - Open Woodland - Coniferous Forest - Alpine Meadow	White Mountains - San Francisco Peaks - Mongollon Rim	M313A	M313	West
316937150489998	186092129020004	122	24.8	11667329010690	2014	89027	1	1	1	23.3	NA	1	1003467146290480	2	1	41903	0.83584	NA	NA	6761.88	0	1.00295	1.00295	High tree cover/Private	M313Af	7.2	White Mountains Scarp Woodland-Coniferous Forest	Arizona-New Mexico Mountains Semi-Desert - Open Woodland - Coniferous Forest - Alpine Meadow	White Mountains - San Francisco Peaks - Mongollon Rim	M313A	M313	West
316913751489998	186091214020004	63	27.7	12122122010690	2014	89182	1	1	1	27.3	NA	1	1003467146290480	2	1	41903	0.83584	NA	NA	6761.88	0	1.00295	1.00295	High tree cover/Private	M313Ah	7.2	White Mountains Coniferous Forest	Arizona-New Mexico Mountains Semi-Desert - Open Woodland - Coniferous Forest - Alpine Meadow	White Mountains - San Francisco Peaks - Mongollon Rim	M313A	M313	West
316931515489998	186092027020004	122	21.1	4647056010690	2014	90192	1	1	1	20.6	NA	1	1003467146290480	2	1	41903	0.601805	NA	NA	6761.88	0	1.00295	1.00295	High tree cover/Private	313Ba	10	Chuska Mountains Woodland Subsection	Colorado Plateau Semi-Desert	Navaho Canyonlands	313B	313	West
316931524489998	186092027020004	122	22.5	4647063010690	2014	90192	1	1	1	22.3	NA	1	1003467146290480	2	1	41903	0.601805	NA	NA	6761.88	0	1.00295	1.00295	High tree cover/Private	313Ba	10	Chuska Mountains Woodland Subsection	Colorado Plateau Semi-Desert	Navaho Canyonlands	313B	313	West
316931525489998	186092027020004	122	20.7	4647064010690	2014	90192	1	1	1	20.9	NA	1	1003467146290480	2	1	41903	0.601805	NA	NA	6761.88	0	1.00295	1.00295	High tree cover/Private	313Ba	10	Chuska Mountains Woodland Subsection	Colorado Plateau Semi-Desert	Navaho Canyonlands	313B	313	West
316936322489998	186092085020004	69	28.6	4647183010690	2014	90782	1	1	1	27.9	NA	1	1003467174290480	69	1	41903	0.595846	NA	NA	7140.85	0	1.00626	1.00607	Nontree/Private/Visit	313Db	10.1	Painted Desert Steppe Grassland	Colorado Plateau Semi-Desert	Painted Desert	313D	313	West
316936323489998	186092085020004	69	20.6	4647184010690	2014	90782	1	1	1	20.6	NA	1	1003467174290480	69	1	41903	0.595846	NA	NA	7140.85	0	1.00626	1.00607	Nontree/Private/Visit	313Db	10.1	Painted Desert Steppe Grassland	Colorado Plateau Semi-Desert	Painted Desert	313D	313	West
316936325489998	186092085020004	69	25.7	4647185010690	2014	90782	1	1	1	26.5	NA	1	1003467174290480	69	1	41903	0.595846	NA	NA	7140.85	0	1.00626	1.00607	Nontree/Private/Visit	313Db	10.1	Painted Desert Steppe Grassland	Colorado Plateau Semi-Desert	Painted Desert	313D	313	West
316928058489998	186092004020004	65	30.3	4647309010690	2014	91247	1	1	1	30.2	NA	1	1003467158290480	4	1	41903	0.578658	NA	NA	6508.9	0	1	1	Low tree cover/Private	313Ap	10.4	Vermilion Cliffs Woodland	Colorado Plateau Semi-Desert	Grand Canyon	313A	313	West
316913667489998	186091209020004	69	22.7	4647401010690	2014	91579	1	1	1	21.9	NA	1	1003467174290480	69	1	41903	0.620417	NA	NA	7140.85	0	1.00626	1.00607	Nontree/Private/Visit	313Dc	9.7	Hopi Mesas Woodland	Colorado Plateau Semi-Desert	Painted Desert	313D	313	West
316942145489998	186092204020004	69	21.5	4647427010690	2014	91687	1	1	1	21.5	NA	1	1003467158290480	4	1	41903	0.620417	NA	NA	6508.9	0	1	1	Low tree cover/Private	313Ba	9.7	Chuska Mountains Woodland Subsection	Colorado Plateau Semi-Desert	Navaho Canyonlands	313B	313	West
316942173489998	186092204020004	69	23.1	4647455010690	2014	91687	1	1	1	28.4	NA	1	1003467158290480	4	1	41903	0.620417	NA	NA	6508.9	0	1	1	Low tree cover/Private	313Ba	9.7	Chuska Mountains Woodland Subsection	Colorado Plateau Semi-Desert	Navaho Canyonlands	313B	313	West
316942919489998	186092213020004	69	20.2	4647490010690	2014	92008	1	1	1	20.1	NA	1	1003467158290480	4	1	41903	0.601805	NA	NA	6508.9	0	1	1	Low tree cover/Private	313Bo	10	San Mateo Mountains Woodlands Subsection	Colorado Plateau Semi-Desert	Navaho Canyonlands	313B	313	West
316942923489998	186092213020004	69	16.6	4647494010690	2014	92008	1	1	1	20.1	NA	1	1003467158290480	4	1	41903	0.601805	NA	NA	6508.9	0	1	1	Low tree cover/Private	313Bo	10	San Mateo Mountains Woodlands Subsection	Colorado Plateau Semi-Desert	Navaho Canyonlands	313B	313	West
316942927489998	186092213020004	69	21.3	4647498010690	2014	92008	1	1	1	21.2	NA	1	1003467158290480	4	1	41903	0.601805	NA	NA	6508.9	0	1	1	Low tree cover/Private	313Bo	10	San Mateo Mountains Woodlands Subsection	Colorado Plateau Semi-Desert	Navaho Canyonlands	313B	313	West
316942932489998	186092213020004	69	29.3	4647503010690	2014	92008	1	1	1	29.2	NA	1	1003467158290480	4	1	41903	0.601805	NA	NA	6508.9	0	1	1	Low tree cover/Private	313Bo	10	San Mateo Mountains Woodlands Subsection	Colorado Plateau Semi-Desert	Navaho Canyonlands	313B	313	West
316923625489998	186091496020004	122	30.7	4648764010690	2014	80406	1	1	1	29.8	NA	1	1003467207290480	3	5	41903	0.607883	NA	NA	6352.56	0	1.00187	1.00187	Low tree cover/Nonprivate	313As	9.9	Kaibab Plateau Spruce-Fir Forest	Colorado Plateau Semi-Desert	Grand Canyon	313A	313	West
316935145489998	186091672020004	65	23.3	4648831010690	2014	80494	1	1	1	23.3	NA	1	1003467211290480	4	5	41903	0.62688	NA	NA	7440.02	0	1.00253	1.00253	Low tree cover/Private	322Ax	9.6	Aquarius Mountains Woodland	American Semi-Desert and Desert	Mojave Desert	322A	322	West
316935157489998	186091672020004	65	26.9	4648842010690	2014	80494	1	1	1	27	NA	1	1003467211290480	4	5	41903	0.62688	NA	NA	7440.02	0	1.00253	1.00253	Low tree cover/Private	322Ax	9.6	Aquarius Mountains Woodland	American Semi-Desert and Desert	Mojave Desert	322A	322	West
316935180489998	186091672020004	65	30.2	4648864010690	2014	80494	1	1	1	30.6	NA	1	1003467211290480	4	5	41903	0.62688	NA	NA	7440.02	0	1.00253	1.00253	Low tree cover/Private	322Ax	9.6	Aquarius Mountains Woodland	American Semi-Desert and Desert	Mojave Desert	322A	322	West
316911949489998	186091151020004	65	25.2	4649085010690	2014	81138	1	1	1	25	NA	1	1003467207290480	3	5	41903	0.601805	NA	NA	6352.56	0	1.00187	1.00187	Low tree cover/Nonprivate	313Df	10	Kaibab Coniferous Forest	Colorado Plateau Semi-Desert	Painted Desert	313D	313	West
316929620489998	186091589020004	122	21.1	4649187010690	2014	81473	1	1	1	20.6	NA	1	1003467214290480	12	5	41903	0.614086	NA	NA	6428.77	0	1.00272	1.00272	High tree cover	M313Al	9.8	Coconino Plateau Coniferous Forest	Arizona-New Mexico Mountains Semi-Desert - Open Woodland - Coniferous Forest - Alpine Meadow	White Mountains - San Francisco Peaks - Mongollon Rim	M313A	M313	West
316928653489998	186091564020004	93	21.9	4649240010690	2014	81545	1	1	1	20.9	NA	1	1003467214290480	12	5	41903	0.607883	NA	NA	6428.77	0	1.00272	1.00272	High tree cover	313As	9.9	Kaibab Plateau Spruce-Fir Forest	Colorado Plateau Semi-Desert	Grand Canyon	313A	313	West
316928668489998	186091564020004	93	21.4	4649253010690	2014	81545	1	1	1	19.7	NA	1	1003467214290480	12	5	41903	0.607883	NA	NA	6428.77	0	1.00272	1.00272	High tree cover	313As	9.9	Kaibab Plateau Spruce-Fir Forest	Colorado Plateau Semi-Desert	Grand Canyon	313A	313	West
316919202489998	186091837020004	69	21	4649346010690	2014	81938	1	1	1	21.1	NA	1	1003467248290480	69	5	41903	0.607883	NA	NA	7408.6	0	1.00353	1.0039	Nontree/Private/Visit	313Ap	9.9	Vermilion Cliffs Woodland	Colorado Plateau Semi-Desert	Grand Canyon	313A	313	West
316918909489998	186091828020004	63	23.2	4649393010690	2014	82028	1	1	1	22.7	NA	1	1003467207290480	3	5	41903	0.584276	NA	NA	6352.56	0	1.00187	1.00187	Low tree cover/Nonprivate	M313Af	10.3	White Mountains Scarp Woodland-Coniferous Forest	Arizona-New Mexico Mountains Semi-Desert - Open Woodland - Coniferous Forest - Alpine Meadow	White Mountains - San Francisco Peaks - Mongollon Rim	M313A	M313	West
316924973489998	186091936020004	69	30.2	4649413010690	2014	82075	1	1	1	29.2	NA	1	1003467207290480	3	5	41903	0.620417	NA	NA	6352.56	0	1.00187	1.00187	Low tree cover/Nonprivate	M313Ak	9.7	Coconino Plateau Woodland	Arizona-New Mexico Mountains Semi-Desert - Open Woodland - Coniferous Forest - Alpine Meadow	White Mountains - San Francisco Peaks - Mongollon Rim	M313A	M313	West
316924982489998	186091936020004	69	21	4649422010690	2014	82075	1	1	1	20.9	NA	1	1003467207290480	3	5	41903	0.620417	NA	NA	6352.56	0	1.00187	1.00187	Low tree cover/Nonprivate	M313Ak	9.7	Coconino Plateau Woodland	Arizona-New Mexico Mountains Semi-Desert - Open Woodland - Coniferous Forest - Alpine Meadow	White Mountains - San Francisco Peaks - Mongollon Rim	M313A	M313	West
316918779489998	186091826020004	122	20.1	4649517010690	2014	82270	1	1	1	19.7	NA	1	1003467207290480	3	5	41903	0.614086	NA	NA	6352.56	0	1.00187	1.00187	Low tree cover/Nonprivate	M313Al	9.8	Coconino Plateau Coniferous Forest	Arizona-New Mexico Mountains Semi-Desert - Open Woodland - Coniferous Forest - Alpine Meadow	White Mountains - San Francisco Peaks - Mongollon Rim	M313A	M313	West
316934419489998	186091635020004	69	22.5	4649637010690	2014	82506	1	1	1	22.2	NA	1	1003467207290480	3	5	41903	0.62688	NA	NA	6352.56	0	1.00187	1.00187	Low tree cover/Nonprivate	313De	9.6	Kaibab Woodland	Colorado Plateau Semi-Desert	Painted Desert	313D	313	West
316929668489998	186091590020004	122	20.4	4649665010690	2014	82585	2	2	1	19.4	NA	1	1003467211290480	4	5	41903	0.601805	NA	NA	7440.02	0	1.00253	1.00253	Low tree cover/Private	313Aq	10	Grand Wash/Aubrey Cliffs Woodland	Colorado Plateau Semi-Desert	Grand Canyon	313A	313	West
316925520489998	186091942020004	122	24.5	4649768010690	2014	82604	1	1	1	24.8	NA	1	1003467214290480	12	5	41903	0.590005	NA	NA	6428.77	0	1.00272	1.00272	High tree cover	M313Al	10.2	Coconino Plateau Coniferous Forest	Arizona-New Mexico Mountains Semi-Desert - Open Woodland - Coniferous Forest - Alpine Meadow	White Mountains - San Francisco Peaks - Mongollon Rim	M313A	M313	West
316925546489998	186091942020004	202	21.9	4649793010690	2014	82604	1	1	2	22	NA	1	1003467214290480	12	5	41903	0.590005	0.590005	NA	6428.77	0	1.00272	1.00272	High tree cover	M313Al	10.2	Coconino Plateau Coniferous Forest	Arizona-New Mexico Mountains Semi-Desert - Open Woodland - Coniferous Forest - Alpine Meadow	White Mountains - San Francisco Peaks - Mongollon Rim	M313A	M313	West
316940218489998	186091755020004	122	21.3	4650074010690	2014	83588	1	1	1	20.3	NA	1	1003467214290480	12	5	41903	0.590005	NA	NA	6428.77	0	1.00272	1.00272	High tree cover	M313Al	10.2	Coconino Plateau Coniferous Forest	Arizona-New Mexico Mountains Semi-Desert - Open Woodland - Coniferous Forest - Alpine Meadow	White Mountains - San Francisco Peaks - Mongollon Rim	M313A	M313	West
316940221489998	186091755020004	122	22.1	4650077010690	2014	83588	1	1	1	21.2	NA	1	1003467214290480	12	5	41903	0.590005	NA	NA	6428.77	0	1.00272	1.00272	High tree cover	M313Al	10.2	Coconino Plateau Coniferous Forest	Arizona-New Mexico Mountains Semi-Desert - Open Woodland - Coniferous Forest - Alpine Meadow	White Mountains - San Francisco Peaks - Mongollon Rim	M313A	M313	West
316908751489998	186091027020004	65	23.8	4650096010690	2014	83657	1	1	1	23.2	NA	1	1003467207290480	3	5	41903	0.607883	NA	NA	6352.56	0	1.00187	1.00187	Low tree cover/Nonprivate	M313Ak	9.9	Coconino Plateau Woodland	Arizona-New Mexico Mountains Semi-Desert - Open Woodland - Coniferous Forest - Alpine Meadow	White Mountains - San Francisco Peaks - Mongollon Rim	M313A	M313	West
316908776489998	186091027020004	65	20.9	4650119010690	2014	83657	1	1	1	20.6	NA	1	1003467207290480	3	5	41903	0.607883	NA	NA	6352.56	0	1.00187	1.00187	Low tree cover/Nonprivate	M313Ak	9.9	Coconino Plateau Woodland	Arizona-New Mexico Mountains Semi-Desert - Open Woodland - Coniferous Forest - Alpine Meadow	White Mountains - San Francisco Peaks - Mongollon Rim	M313A	M313	West
316908783489998	186091027020004	65	29.4	4650126010690	2014	83657	1	1	1	29.1	NA	1	1003467207290480	3	5	41903	0.607883	NA	NA	6352.56	0	1.00187	1.00187	Low tree cover/Nonprivate	M313Ak	9.9	Coconino Plateau Woodland	Arizona-New Mexico Mountains Semi-Desert - Open Woodland - Coniferous Forest - Alpine Meadow	White Mountains - San Francisco Peaks - Mongollon Rim	M313A	M313	West
316908793489998	186091027020004	65	24.9	4650136010690	2014	83657	1	1	1	26.6	NA	1	1003467207290480	3	5	41903	0.607883	NA	NA	6352.56	0	1.00187	1.00187	Low tree cover/Nonprivate	M313Ak	9.9	Coconino Plateau Woodland	Arizona-New Mexico Mountains Semi-Desert - Open Woodland - Coniferous Forest - Alpine Meadow	White Mountains - San Francisco Peaks - Mongollon Rim	M313A	M313	West
316908795489998	186091027020004	65	20.4	4650138010690	2014	83657	1	1	1	21	NA	1	1003467207290480	3	5	41903	0.607883	NA	NA	6352.56	0	1.00187	1.00187	Low tree cover/Nonprivate	M313Ak	9.9	Coconino Plateau Woodland	Arizona-New Mexico Mountains Semi-Desert - Open Woodland - Coniferous Forest - Alpine Meadow	White Mountains - San Francisco Peaks - Mongollon Rim	M313A	M313	West
316908797489998	186091027020004	65	20.7	4650140010690	2014	83657	1	1	1	20.2	NA	1	1003467207290480	3	5	41903	0.607883	NA	NA	6352.56	0	1.00187	1.00187	Low tree cover/Nonprivate	M313Ak	9.9	Coconino Plateau Woodland	Arizona-New Mexico Mountains Semi-Desert - Open Woodland - Coniferous Forest - Alpine Meadow	White Mountains - San Francisco Peaks - Mongollon Rim	M313A	M313	West
316919609489998	186091385020004	65	24.3	4650192010690	2014	84001	1	1	1	23.8	NA	1	1003467211290480	4	5	41903	0.584276	NA	NA	7440.02	0	1.00253	1.00253	Low tree cover/Private	313Aq	10.3	Grand Wash/Aubrey Cliffs Woodland	Colorado Plateau Semi-Desert	Grand Canyon	313A	313	West
316919631489998	186091385020004	65	21.3	4650212010690	2014	84001	1	1	1	20.2	NA	1	1003467211290480	4	5	41903	0.584276	NA	NA	7440.02	0	1.00253	1.00253	Low tree cover/Private	313Aq	10.3	Grand Wash/Aubrey Cliffs Woodland	Colorado Plateau Semi-Desert	Grand Canyon	313A	313	West
316919635489998	186091385020004	65	34.8	4650216010690	2014	84001	1	1	1	34.3	NA	1	1003467211290480	4	5	41903	0.584276	NA	NA	7440.02	0	1.00253	1.00253	Low tree cover/Private	313Aq	10.3	Grand Wash/Aubrey Cliffs Woodland	Colorado Plateau Semi-Desert	Grand Canyon	313A	313	West
316918849489998	186091827020004	122	22.3	4650319010690	2014	84680	1	1	1	20.8	NA	1	1003467214290480	12	5	41903	0.607883	NA	NA	6428.77	0	1.00272	1.00272	High tree cover	M313Al	9.9	Coconino Plateau Coniferous Forest	Arizona-New Mexico Mountains Semi-Desert - Open Woodland - Coniferous Forest - Alpine Meadow	White Mountains - San Francisco Peaks - Mongollon Rim	M313A	M313	West
316918851489998	186091827020004	122	24.7	4650321010690	2014	84680	1	1	1	23.1	NA	1	1003467214290480	12	5	41903	0.607883	NA	NA	6428.77	0	1.00272	1.00272	High tree cover	M313Al	9.9	Coconino Plateau Coniferous Forest	Arizona-New Mexico Mountains Semi-Desert - Open Woodland - Coniferous Forest - Alpine Meadow	White Mountains - San Francisco Peaks - Mongollon Rim	M313A	M313	West
316918852489998	186091827020004	122	21.9	4650322010690	2014	84680	1	1	1	20.6	NA	1	1003467214290480	12	5	41903	0.607883	NA	NA	6428.77	0	1.00272	1.00272	High tree cover	M313Al	9.9	Coconino Plateau Coniferous Forest	Arizona-New Mexico Mountains Semi-Desert - Open Woodland - Coniferous Forest - Alpine Meadow	White Mountains - San Francisco Peaks - Mongollon Rim	M313A	M313	West
316918856489998	186091827020004	122	21.7	4650326010690	2014	84680	1	1	1	19.7	NA	1	1003467214290480	12	5	41903	0.607883	NA	NA	6428.77	0	1.00272	1.00272	High tree cover	M313Al	9.9	Coconino Plateau Coniferous Forest	Arizona-New Mexico Mountains Semi-Desert - Open Woodland - Coniferous Forest - Alpine Meadow	White Mountains - San Francisco Peaks - Mongollon Rim	M313A	M313	West
316917187489998	186091776020004	69	23.8	4650547010690	2014	84983	1	1	1	24.6	NA	1	1003467207290480	3	5	41903	0.62688	NA	NA	6352.56	0	1.00187	1.00187	Low tree cover/Nonprivate	M313Ak	9.6	Coconino Plateau Woodland	Arizona-New Mexico Mountains Semi-Desert - Open Woodland - Coniferous Forest - Alpine Meadow	White Mountains - San Francisco Peaks - Mongollon Rim	M313A	M313	West
316929316489998	186091585020004	69	20.8	4650677010690	2014	85289	1	1	1	20.5	NA	1	1003467211290480	4	5	41903	0.614086	NA	NA	7440.02	0	1.00253	1.00253	Low tree cover/Private	313Df	9.8	Kaibab Coniferous Forest	Colorado Plateau Semi-Desert	Painted Desert	313D	313	West
316923740489998	186091497020004	122	20.3	4650795010690	2014	85912	1	1	1	18.2	NA	1	1003467207290480	3	5	41903	0.614086	NA	NA	6352.56	0	1.00187	1.00187	Low tree cover/Nonprivate	313Ap	9.8	Vermilion Cliffs Woodland	Colorado Plateau Semi-Desert	Grand Canyon	313A	313	West
316934613489998	186091653020004	122	29.6	4650835010690	2014	85925	1	1	1	29.5	NA	1	1003467207290480	3	5	41903	0.607883	NA	NA	6352.56	0	1.00187	1.00187	Low tree cover/Nonprivate	313Ao	9.9	Grand Canyon Shrub- Woodland	Colorado Plateau Semi-Desert	Grand Canyon	313A	313	West
316934615489998	186091653020004	122	39	4650837010690	2014	85925	1	1	2	43.1	NA	1	1003467207290480	3	5	41903	0.607883	0.607883	NA	6352.56	0	1.00187	1.00187	Low tree cover/Nonprivate	313Ao	9.9	Grand Canyon Shrub- Woodland	Colorado Plateau Semi-Desert	Grand Canyon	313A	313	West
316929214489998	186091582020004	106	NA	4651034010690	2014	86117	1	1	2	21.4	NA	1	1003467207290480	3	5	41903	0.601805	0.601805	NA	6352.56	0	1.00187	1.00187	Low tree cover/Nonprivate	313De	10	Kaibab Woodland	Colorado Plateau Semi-Desert	Painted Desert	313D	313	West
316929216489998	186091582020004	106	NA	4651036010690	2014	86117	1	1	2	27	NA	1	1003467207290480	3	5	41903	0.601805	0.601805	NA	6352.56	0	1.00187	1.00187	Low tree cover/Nonprivate	313De	10	Kaibab Woodland	Colorado Plateau Semi-Desert	Painted Desert	313D	313	West
316929219489998	186091582020004	106	24.8	4651039010690	2014	86117	1	1	1	24.8	NA	1	1003467207290480	3	5	41903	0.601805	NA	NA	6352.56	0	1.00187	1.00187	Low tree cover/Nonprivate	313De	10	Kaibab Woodland	Colorado Plateau Semi-Desert	Painted Desert	313D	313	West
316925210489998	186091939020004	65	26.8	4651097010690	2014	86561	1	1	1	26.1	NA	1	1003467207290480	3	5	41903	0.607883	NA	NA	6352.56	0	1.00187	1.00187	Low tree cover/Nonprivate	M313Ak	9.9	Coconino Plateau Woodland	Arizona-New Mexico Mountains Semi-Desert - Open Woodland - Coniferous Forest - Alpine Meadow	White Mountains - San Francisco Peaks - Mongollon Rim	M313A	M313	West
316925216489998	186091939020004	65	34.5	4651103010690	2014	86561	1	1	1	33.3	NA	1	1003467207290480	3	5	41903	0.607883	NA	NA	6352.56	0	1.00187	1.00187	Low tree cover/Nonprivate	M313Ak	9.9	Coconino Plateau Woodland	Arizona-New Mexico Mountains Semi-Desert - Open Woodland - Coniferous Forest - Alpine Meadow	White Mountains - San Francisco Peaks - Mongollon Rim	M313A	M313	West
316925234489998	186091939020004	65	25.1	4651121010690	2014	86561	1	1	2	26.7	NA	1	1003467207290480	3	5	41903	0.607883	0.607883	NA	6352.56	0	1.00187	1.00187	Low tree cover/Nonprivate	M313Ak	9.9	Coconino Plateau Woodland	Arizona-New Mexico Mountains Semi-Desert - Open Woodland - Coniferous Forest - Alpine Meadow	White Mountains - San Francisco Peaks - Mongollon Rim	M313A	M313	West
316908451489998	186091011020004	65	21.7	4651205010690	2014	86758	1	1	2	21.9	NA	1	1003467211290480	4	5	41903	0.584276	NA	0.584276	7440.02	0	1.00253	1.00253	Low tree cover/Private	313Aq	10.3	Grand Wash/Aubrey Cliffs Woodland	Colorado Plateau Semi-Desert	Grand Canyon	313A	313	West
316915994489998	186091299020004	65	20.6	4651250010690	2014	86876	1	1	1	20.5	NA	1	1003467211290480	4	5	41903	0.584276	NA	NA	7440.02	0	1.00253	1.00253	Low tree cover/Private	313Ao	10.3	Grand Canyon Shrub- Woodland	Colorado Plateau Semi-Desert	Grand Canyon	313A	313	West
316915996489998	186091299020004	65	26.3	4651252010690	2014	86876	1	1	1	26.2	NA	1	1003467211290480	4	5	41903	0.584276	NA	NA	7440.02	0	1.00253	1.00253	Low tree cover/Private	313Ao	10.3	Grand Canyon Shrub- Woodland	Colorado Plateau Semi-Desert	Grand Canyon	313A	313	West
316938330489998	186092152020004	65	NA	4651338010690	2014	87401	1	1	0	24.9	8	1	1003467248290480	69	5	41903	NA	NA	NA	7408.6	0	1.00353	1.0039	Nontree/Private/Visit	313Am	9.6	Kaibito Plateau High Desert Shrubland	Colorado Plateau Semi-Desert	Grand Canyon	313A	313	West
316920481489998	186091853020004	63	26.2	4651366010690	2014	87529	1	1	1	25.8	NA	1	1003467207290480	3	5	41903	0.607883	NA	NA	6352.56	0	1.00187	1.00187	Low tree cover/Nonprivate	M313Al	9.9	Coconino Plateau Coniferous Forest	Arizona-New Mexico Mountains Semi-Desert - Open Woodland - Coniferous Forest - Alpine Meadow	White Mountains - San Francisco Peaks - Mongollon Rim	M313A	M313	West
316920860489998	186091855020004	122	20.7	4651496010690	2014	87944	1	1	1	20.2	NA	1	1003467214290480	12	5	41903	0.607883	NA	NA	6428.77	0	1.00272	1.00272	High tree cover	M313Al	9.9	Coconino Plateau Coniferous Forest	Arizona-New Mexico Mountains Semi-Desert - Open Woodland - Coniferous Forest - Alpine Meadow	White Mountains - San Francisco Peaks - Mongollon Rim	M313A	M313	West
316920242489998	186091852020004	69	23.8	4651562010690	2014	88042	1	1	1	21.8	NA	1	1003467207290480	3	5	41903	0.620417	NA	NA	6352.56	0	1.00187	1.00187	Low tree cover/Nonprivate	M313Ak	9.7	Coconino Plateau Woodland	Arizona-New Mexico Mountains Semi-Desert - Open Woodland - Coniferous Forest - Alpine Meadow	White Mountains - San Francisco Peaks - Mongollon Rim	M313A	M313	West
316920246489998	186091852020004	69	20	4651566010690	2014	88042	1	1	1	19.3	NA	1	1003467207290480	3	5	41903	0.620417	NA	NA	6352.56	0	1.00187	1.00187	Low tree cover/Nonprivate	M313Ak	9.7	Coconino Plateau Woodland	Arizona-New Mexico Mountains Semi-Desert - Open Woodland - Coniferous Forest - Alpine Meadow	White Mountains - San Francisco Peaks - Mongollon Rim	M313A	M313	West
316920254489998	186091852020004	69	22.8	4651574010690	2014	88042	1	1	1	23.2	NA	1	1003467207290480	3	5	41903	0.620417	NA	NA	6352.56	0	1.00187	1.00187	Low tree cover/Nonprivate	M313Ak	9.7	Coconino Plateau Woodland	Arizona-New Mexico Mountains Semi-Desert - Open Woodland - Coniferous Forest - Alpine Meadow	White Mountains - San Francisco Peaks - Mongollon Rim	M313A	M313	West
316920260489998	186091852020004	69	26.3	4651580010690	2014	88042	1	1	1	25.6	NA	1	1003467207290480	3	5	41903	0.620417	NA	NA	6352.56	0	1.00187	1.00187	Low tree cover/Nonprivate	M313Ak	9.7	Coconino Plateau Woodland	Arizona-New Mexico Mountains Semi-Desert - Open Woodland - Coniferous Forest - Alpine Meadow	White Mountains - San Francisco Peaks - Mongollon Rim	M313A	M313	West
316920263489998	186091852020004	69	25.3	4651583010690	2014	88042	1	1	1	26.8	NA	1	1003467207290480	3	5	41903	0.620417	NA	NA	6352.56	0	1.00187	1.00187	Low tree cover/Nonprivate	M313Ak	9.7	Coconino Plateau Woodland	Arizona-New Mexico Mountains Semi-Desert - Open Woodland - Coniferous Forest - Alpine Meadow	White Mountains - San Francisco Peaks - Mongollon Rim	M313A	M313	West
316908719489998	186091024020004	65	NA	4651663010690	2014	88433	1	2	0	26.2	8	1	1003467248290480	69	5	41903	NA	NA	NA	7408.6	0	1.00353	1.0039	Nontree/Private/Visit	313Am	9.6	Kaibito Plateau High Desert Shrubland	Colorado Plateau Semi-Desert	Grand Canyon	313A	313	West
316908720489998	186091024020004	65	NA	4651664010690	2014	88433	1	2	0	25.7	8	1	1003467248290480	69	5	41903	NA	NA	NA	7408.6	0	1.00353	1.0039	Nontree/Private/Visit	313Am	9.6	Kaibito Plateau High Desert Shrubland	Colorado Plateau Semi-Desert	Grand Canyon	313A	313	West
316934783489998	186091663020004	65	26.1	4651784010690	2014	88842	1	1	1	44	NA	1	1003467211290480	4	5	41903	0.620417	NA	NA	7440.02	0	1.00253	1.00253	Low tree cover/Private	322Ax	9.7	Aquarius Mountains Woodland	American Semi-Desert and Desert	Mojave Desert	322A	322	West
316934785489998	186091663020004	65	44.3	4651786010690	2014	88842	1	1	1	44.2	NA	1	1003467211290480	4	5	41903	0.620417	NA	NA	7440.02	0	1.00253	1.00253	Low tree cover/Private	322Ax	9.7	Aquarius Mountains Woodland	American Semi-Desert and Desert	Mojave Desert	322A	322	West
316934795489998	186091663020004	65	26.9	4651796010690	2014	88842	1	1	1	26.3	NA	1	1003467211290480	4	5	41903	0.620417	NA	NA	7440.02	0	1.00253	1.00253	Low tree cover/Private	322Ax	9.7	Aquarius Mountains Woodland	American Semi-Desert and Desert	Mojave Desert	322A	322	West
316913965489998	186091225020004	65	20	4651855010690	2014	89108	1	1	1	19.6	NA	1	1003467207290480	3	5	41903	0.620417	NA	NA	6352.56	0	1.00187	1.00187	Low tree cover/Nonprivate	313De	9.7	Kaibab Woodland	Colorado Plateau Semi-Desert	Painted Desert	313D	313	West
316913975489998	186091225020004	106	22.4	4651865010690	2014	89108	1	1	1	22.3	NA	1	1003467207290480	3	5	41903	0.620417	NA	NA	6352.56	0	1.00187	1.00187	Low tree cover/Nonprivate	313De	9.7	Kaibab Woodland	Colorado Plateau Semi-Desert	Painted Desert	313D	313	West
316924214489998	186091509020004	122	23.2	4652003010690	2014	89751	1	1	1	22.4	NA	1	1003467207290480	3	5	41903	0.614086	NA	NA	6352.56	0	1.00187	1.00187	Low tree cover/Nonprivate	M313Ak	9.8	Coconino Plateau Woodland	Arizona-New Mexico Mountains Semi-Desert - Open Woodland - Coniferous Forest - Alpine Meadow	White Mountains - San Francisco Peaks - Mongollon Rim	M313A	M313	West
316924216489998	186091509020004	122	22.9	4652004010690	2014	89751	1	1	1	22	NA	1	1003467207290480	3	5	41903	0.614086	NA	NA	6352.56	0	1.00187	1.00187	Low tree cover/Nonprivate	M313Ak	9.8	Coconino Plateau Woodland	Arizona-New Mexico Mountains Semi-Desert - Open Woodland - Coniferous Forest - Alpine Meadow	White Mountains - San Francisco Peaks - Mongollon Rim	M313A	M313	West
316923397489998	186091494020004	122	31.2	4652089010690	2014	90159	1	1	1	30.2	NA	1	1003467207290480	3	5	41903	0.607883	NA	NA	6352.56	0	1.00187	1.00187	Low tree cover/Nonprivate	313Ar	9.9	Kaibab Plateau Montane Conifer Forest	Colorado Plateau Semi-Desert	Grand Canyon	313A	313	West
316923398489998	186091494020004	122	23.3	4652090010690	2014	90159	1	1	1	23.1	NA	1	1003467207290480	3	5	41903	0.607883	NA	NA	6352.56	0	1.00187	1.00187	Low tree cover/Nonprivate	313Ar	9.9	Kaibab Plateau Montane Conifer Forest	Colorado Plateau Semi-Desert	Grand Canyon	313A	313	West
316923400489998	186091494020004	122	22.6	4652092010690	2014	90159	1	1	1	24.1	NA	1	1003467207290480	3	5	41903	0.607883	NA	NA	6352.56	0	1.00187	1.00187	Low tree cover/Nonprivate	313Ar	9.9	Kaibab Plateau Montane Conifer Forest	Colorado Plateau Semi-Desert	Grand Canyon	313A	313	West
316938832489998	186091715020004	65	23.2	4652126010690	2014	90269	1	1	1	22.1	NA	1	1003467207290480	3	5	41903	0.614086	NA	NA	6352.56	0	1.00187	1.00187	Low tree cover/Nonprivate	313Ap	9.8	Vermilion Cliffs Woodland	Colorado Plateau Semi-Desert	Grand Canyon	313A	313	West
316923853489998	186091505020004	69	20.9	4652150010690	2014	90294	1	1	1	20.1	NA	1	1003467248290480	69	5	41903	0.601805	NA	NA	7408.6	0	1.00353	1.0039	Nontree/Private/Visit	313De	10	Kaibab Woodland	Colorado Plateau Semi-Desert	Painted Desert	313D	313	West
316923854489998	186091505020004	69	23.9	4652151010690	2014	90294	1	1	1	22.9	NA	1	1003467248290480	69	5	41903	0.601805	NA	NA	7408.6	0	1.00353	1.0039	Nontree/Private/Visit	313De	10	Kaibab Woodland	Colorado Plateau Semi-Desert	Painted Desert	313D	313	West
316923856489998	186091505020004	69	32	4652153010690	2014	90294	1	1	1	33	NA	1	1003467248290480	69	5	41903	0.601805	NA	NA	7408.6	0	1.00353	1.0039	Nontree/Private/Visit	313De	10	Kaibab Woodland	Colorado Plateau Semi-Desert	Painted Desert	313D	313	West
316912288489998	186091168020004	106	20.5	4652476010690	2014	90964	1	1	1	20.1	NA	1	1003467207290480	3	5	41903	0.614086	NA	NA	6352.56	0	1.00187	1.00187	Low tree cover/Nonprivate	322Ax	9.8	Aquarius Mountains Woodland	American Semi-Desert and Desert	Mojave Desert	322A	322	West
316912307489998	186091168020004	65	20.3	4652495010690	2014	90964	1	1	1	20	NA	1	1003467207290480	3	5	41903	0.614086	NA	NA	6352.56	0	1.00187	1.00187	Low tree cover/Nonprivate	322Ax	9.8	Aquarius Mountains Woodland	American Semi-Desert and Desert	Mojave Desert	322A	322	West
316912308489998	186091168020004	65	24.2	4652496010690	2014	90964	1	1	1	23.9	NA	1	1003467207290480	3	5	41903	0.614086	NA	NA	6352.56	0	1.00187	1.00187	Low tree cover/Nonprivate	322Ax	9.8	Aquarius Mountains Woodland	American Semi-Desert and Desert	Mojave Desert	322A	322	West
316912316489998	186091168020004	65	28.2	4652504010690	2014	90964	1	1	1	28.1	NA	1	1003467207290480	3	5	41903	0.614086	NA	NA	6352.56	0	1.00187	1.00187	Low tree cover/Nonprivate	322Ax	9.8	Aquarius Mountains Woodland	American Semi-Desert and Desert	Mojave Desert	322A	322	West
316909426489998	186091044020004	65	20.2	4652705010690	2014	91612	1	1	1	20	NA	1	1003467207290480	3	5	41903	0.62688	NA	NA	6352.56	0	1.00187	1.00187	Low tree cover/Nonprivate	322Ax	9.6	Aquarius Mountains Woodland	American Semi-Desert and Desert	Mojave Desert	322A	322	West
316909438489998	186091044020004	65	20.3	4652717010690	2014	91612	1	1	1	20	NA	1	1003467207290480	3	5	41903	0.62688	NA	NA	6352.56	0	1.00187	1.00187	Low tree cover/Nonprivate	322Ax	9.6	Aquarius Mountains Woodland	American Semi-Desert and Desert	Mojave Desert	322A	322	West
316909470489998	186091044020004	65	20.7	4652748010690	2014	91612	1	1	1	20.6	NA	1	1003467207290480	3	5	41903	0.62688	NA	NA	6352.56	0	1.00187	1.00187	Low tree cover/Nonprivate	322Ax	9.6	Aquarius Mountains Woodland	American Semi-Desert and Desert	Mojave Desert	322A	322	West
316924289489998	186091510020004	122	20.1	4652873010690	2014	91860	1	1	1	19	NA	1	1003467214290480	12	5	41903	0.620417	NA	NA	6428.77	0	1.00272	1.00272	High tree cover	M313Al	9.7	Coconino Plateau Coniferous Forest	Arizona-New Mexico Mountains Semi-Desert - Open Woodland - Coniferous Forest - Alpine Meadow	White Mountains - San Francisco Peaks - Mongollon Rim	M313A	M313	West
316924550489998	186091513020004	65	NA	4652894010690	2014	91890	1	1	2	22.1	NA	1	1003467207290480	3	5	41903	0.640218	0.640218	NA	6352.56	0	1.00187	1.00187	Low tree cover/Nonprivate	313Cd	9.4	Mazatzal Mountains Woodland	Colorado Plateau Semi-Desert	Tonto Transition	313C	313	West
316924551489998	186091513020004	65	29.6	4652895010690	2014	91890	1	1	1	30.8	NA	1	1003467207290480	3	5	41903	0.640218	NA	NA	6352.56	0	1.00187	1.00187	Low tree cover/Nonprivate	313Cd	9.4	Mazatzal Mountains Woodland	Colorado Plateau Semi-Desert	Tonto Transition	313C	313	West
316935767489998	186091679020004	15	23.3	4652987010690	2014	92182	1	1	1	21.9	NA	1	1003467207290480	3	5	41903	0.607883	NA	NA	6352.56	0	1.00187	1.00187	Low tree cover/Nonprivate	M313Ak	9.9	Coconino Plateau Woodland	Arizona-New Mexico Mountains Semi-Desert - Open Woodland - Coniferous Forest - Alpine Meadow	White Mountains - San Francisco Peaks - Mongollon Rim	M313A	M313	West
316935768489998	186091679020004	15	NA	31189744010690	2014	92182	1	1	2	25.9	NA	1	1003467207290480	3	5	41903	0.607883	0.607883	NA	6352.56	0	1.00187	1.00187	Low tree cover/Nonprivate	M313Ak	9.9	Coconino Plateau Woodland	Arizona-New Mexico Mountains Semi-Desert - Open Woodland - Coniferous Forest - Alpine Meadow	White Mountains - San Francisco Peaks - Mongollon Rim	M313A	M313	West
316935780489998	186091679020004	122	21.7	4652999010690	2014	92182	1	1	1	21.7	NA	1	1003467207290480	3	5	41903	0.607883	NA	NA	6352.56	0	1.00187	1.00187	Low tree cover/Nonprivate	M313Ak	9.9	Coconino Plateau Woodland	Arizona-New Mexico Mountains Semi-Desert - Open Woodland - Coniferous Forest - Alpine Meadow	White Mountains - San Francisco Peaks - Mongollon Rim	M313A	M313	West
316935785489998	186091679020004	122	20.9	4653002010690	2014	92182	1	1	1	20.4	NA	1	1003467207290480	3	5	41903	0.607883	NA	NA	6352.56	0	1.00187	1.00187	Low tree cover/Nonprivate	M313Ak	9.9	Coconino Plateau Woodland	Arizona-New Mexico Mountains Semi-Desert - Open Woodland - Coniferous Forest - Alpine Meadow	White Mountains - San Francisco Peaks - Mongollon Rim	M313A	M313	West
316922252489998	186091902020004	122	27.4	4653271010690	2014	82816	1	1	1	26.4	NA	1	1003467254290480	1	7	41903	0.601805	NA	NA	4792.05	0	1	1	High tree cover/Nonprivate	M313Ah	10	White Mountains Coniferous Forest	Arizona-New Mexico Mountains Semi-Desert - Open Woodland - Coniferous Forest - Alpine Meadow	White Mountains - San Francisco Peaks - Mongollon Rim	M313A	M313	West
316912786489998	186091181020004	65	21.3	12124204010690	2014	83658	1	1	1	20.2	NA	1	1003467272290480	24	7	41903	0.847612	NA	NA	7114.82	0	1.00429	1.00429	Tree cover/Private	313Cd	7.1	Mazatzal Mountains Woodland	Colorado Plateau Semi-Desert	Tonto Transition	313C	313	West
316912788489998	186091181020004	65	22.3	12124206010690	2014	83658	1	1	1	20.6	NA	1	1003467272290480	24	7	41903	0.847612	NA	NA	7114.82	0	1.00429	1.00429	Tree cover/Private	313Cd	7.1	Mazatzal Mountains Woodland	Colorado Plateau Semi-Desert	Tonto Transition	313C	313	West
316913593489998	186091202020004	65	20	12124215010690	2014	83793	1	1	1	19.6	NA	1	1003467272290480	24	7	41903	0.847612	NA	NA	7114.82	0	1.00429	1.00429	Tree cover/Private	313Cd	7.1	Mazatzal Mountains Woodland	Colorado Plateau Semi-Desert	Tonto Transition	313C	313	West
316919132489998	186091831020004	59	28.3	4653410010690	2014	84386	1	1	1	28	NA	1	1003467260290480	3	7	41903	0.62688	NA	NA	6652.61	0	1.00421	1.00421	Low tree cover/Nonprivate	313Cd	9.6	Mazatzal Mountains Woodland	Colorado Plateau Semi-Desert	Tonto Transition	313C	313	West
316910059489998	186091056020004	122	21.9	4653481010690	2014	85635	1	1	1	21.7	NA	1	1003467260290480	3	7	41903	0.62688	NA	NA	6652.61	0	1.00421	1.00421	Low tree cover/Nonprivate	M313Af	9.6	White Mountains Scarp Woodland-Coniferous Forest	Arizona-New Mexico Mountains Semi-Desert - Open Woodland - Coniferous Forest - Alpine Meadow	White Mountains - San Francisco Peaks - Mongollon Rim	M313A	M313	West
316910068489998	186091056020004	122	22.7	4653490010690	2014	85635	1	1	1	22.4	NA	1	1003467260290480	3	7	41903	0.62688	NA	NA	6652.61	0	1.00421	1.00421	Low tree cover/Nonprivate	M313Af	9.6	White Mountains Scarp Woodland-Coniferous Forest	Arizona-New Mexico Mountains Semi-Desert - Open Woodland - Coniferous Forest - Alpine Meadow	White Mountains - San Francisco Peaks - Mongollon Rim	M313A	M313	West
316910070489998	186091056020004	803	21.4	4653492010690	2014	85635	1	1	1	21.1	NA	1	1003467260290480	3	7	41903	0.62688	NA	NA	6652.61	0	1.00421	1.00421	Low tree cover/Nonprivate	M313Af	9.6	White Mountains Scarp Woodland-Coniferous Forest	Arizona-New Mexico Mountains Semi-Desert - Open Woodland - Coniferous Forest - Alpine Meadow	White Mountains - San Francisco Peaks - Mongollon Rim	M313A	M313	West
316936743489998	186092105020004	65	22.7	12124308010690	2014	86270	1	1	1	22.8	NA	1	1003467272290480	24	7	41903	0.847612	NA	NA	7114.82	0	1.00429	1.00429	Tree cover/Private	313Cd	7.1	Mazatzal Mountains Woodland	Colorado Plateau Semi-Desert	Tonto Transition	313C	313	West
316936744489998	186092105020004	65	24.6	12124309010690	2014	86270	1	1	1	24.2	NA	1	1003467272290480	24	7	41903	0.847612	NA	NA	7114.82	0	1.00429	1.00429	Tree cover/Private	313Cd	7.1	Mazatzal Mountains Woodland	Colorado Plateau Semi-Desert	Tonto Transition	313C	313	West
316927725489998	186091995020004	63	21.8	4653553010690	2014	86800	1	1	1	19.6	NA	1	1003467272290480	24	7	41903	0.56774	NA	NA	7114.82	0	1.00429	1.00429	Tree cover/Private	313Cd	10.6	Mazatzal Mountains Woodland	Colorado Plateau Semi-Desert	Tonto Transition	313C	313	West
316927741489998	186091995020004	63	21.2	4653567010690	2014	86800	1	1	2	22.8	NA	1	1003467272290480	24	7	41903	0.56774	0.56774	NA	7114.82	0	1.00429	1.00429	Tree cover/Private	313Cd	10.6	Mazatzal Mountains Woodland	Colorado Plateau Semi-Desert	Tonto Transition	313C	313	West
316914133489998	186091228020004	803	21	4653623010690	2014	86999	1	1	1	20.1	NA	1	1003467272290480	24	7	41903	0.562434	NA	NA	7114.82	0	1.00429	1.00429	Tree cover/Private	313Cd	10.7	Mazatzal Mountains Woodland	Colorado Plateau Semi-Desert	Tonto Transition	313C	313	West
316914157489998	186091228020004	122	24.5	4653646010690	2014	86999	1	1	1	23.5	NA	1	1003467272290480	24	7	41903	0.562434	NA	NA	7114.82	0	1.00429	1.00429	Tree cover/Private	313Cd	10.7	Mazatzal Mountains Woodland	Colorado Plateau Semi-Desert	Tonto Transition	313C	313	West
316917697489998	186091782020004	63	29.8	4653745010690	2014	87348	1	1	1	30.3	NA	1	1003467260290480	3	7	41903	0.601805	NA	NA	6652.61	0	1.00421	1.00421	Low tree cover/Nonprivate	313Cd	10	Mazatzal Mountains Woodland	Colorado Plateau Semi-Desert	Tonto Transition	313C	313	West
316917698489998	186091782020004	63	26.1	4653746010690	2014	87348	1	1	1	26.4	NA	1	1003467260290480	3	7	41903	0.601805	NA	NA	6652.61	0	1.00421	1.00421	Low tree cover/Nonprivate	313Cd	10	Mazatzal Mountains Woodland	Colorado Plateau Semi-Desert	Tonto Transition	313C	313	West
316917701489998	186091782020004	63	26.1	4653749010690	2014	87348	1	1	2	27.5	NA	1	1003467260290480	3	7	41903	0.601805	0.601805	NA	6652.61	0	1.00421	1.00421	Low tree cover/Nonprivate	313Cd	10	Mazatzal Mountains Woodland	Colorado Plateau Semi-Desert	Tonto Transition	313C	313	West
316917711489998	186091782020004	63	22.3	4653756010690	2014	87348	1	1	1	22.1	NA	1	1003467260290480	3	7	41903	0.601805	NA	NA	6652.61	0	1.00421	1.00421	Low tree cover/Nonprivate	313Cd	10	Mazatzal Mountains Woodland	Colorado Plateau Semi-Desert	Tonto Transition	313C	313	West
316917721489998	186091782020004	63	22.3	4653765010690	2014	87348	1	1	1	22.3	NA	1	1003467260290480	3	7	41903	0.601805	NA	NA	6652.61	0	1.00421	1.00421	Low tree cover/Nonprivate	313Cd	10	Mazatzal Mountains Woodland	Colorado Plateau Semi-Desert	Tonto Transition	313C	313	West
316932777489998	186092052020004	65	23.3	12124400010690	2014	89014	1	1	1	22.8	NA	1	1003467272290480	24	7	41903	0.847612	NA	NA	7114.82	0	1.00429	1.00429	Tree cover/Private	313Cd	7.1	Mazatzal Mountains Woodland	Colorado Plateau Semi-Desert	Tonto Transition	313C	313	West
316938965489998	186091717020004	63	20.9	4653999010690	2014	90260	1	1	1	20.9	NA	1	1003467260290480	3	7	41903	0.584276	NA	NA	6652.61	0	1.00421	1.00421	Low tree cover/Nonprivate	313Cd	10.3	Mazatzal Mountains Woodland	Colorado Plateau Semi-Desert	Tonto Transition	313C	313	West
316921965489998	186091883020004	63	20.7	4654019010690	2014	90445	1	1	1	19.6	NA	1	1003467260290480	3	7	41903	0.607883	NA	NA	6652.61	0	1.00421	1.00421	Low tree cover/Nonprivate	313Cd	9.9	Mazatzal Mountains Woodland	Colorado Plateau Semi-Desert	Tonto Transition	313C	313	West
316921998489998	186091883020004	803	21.6	4654050010690	2014	90445	1	1	1	21.8	NA	1	1003467260290480	3	7	41903	0.607883	NA	NA	6652.61	0	1.00421	1.00421	Low tree cover/Nonprivate	313Cd	9.9	Mazatzal Mountains Woodland	Colorado Plateau Semi-Desert	Tonto Transition	313C	313	West
316921233489998	186091859020004	803	32.9	4654142010690	2014	91098	1	1	1	36.7	NA	1	1003467260290480	3	7	41903	0.595846	NA	NA	6652.61	0	1.00421	1.00421	Low tree cover/Nonprivate	313Cd	10.1	Mazatzal Mountains Woodland	Colorado Plateau Semi-Desert	Tonto Transition	313C	313	West
316936587489998	186092103020004	63	31.2	12124512010690	2014	91219	1	1	1	30.4	NA	1	1003467272290480	24	7	41903	0.847612	NA	NA	7114.82	0	1.00429	1.00429	Tree cover/Private	313Cd	7.1	Mazatzal Mountains Woodland	Colorado Plateau Semi-Desert	Tonto Transition	313C	313	West
316921756489998	186091872020004	59	30.9	4654212010690	2014	91924	1	1	1	31.5	NA	1	1003467260290480	3	7	41903	0.601805	NA	NA	6652.61	0	1.00421	1.00421	Low tree cover/Nonprivate	313Cc	10	Mazatzal Mountains Interior Chapparral	Colorado Plateau Semi-Desert	Tonto Transition	313C	313	West
316919359489998	186091379020004	65	20.1	4657321010690	2014	80334	1	1	1	19.8	NA	1	1003467396290480	5	15	41903	0.601805	NA	NA	6517.88	0	1.00158	1.00153	Nontree/Nonprivate	313Aq	10	Grand Wash/Aubrey Cliffs Woodland	Colorado Plateau Semi-Desert	Grand Canyon	313A	313	West
316919360489998	186091379020004	65	25.6	4657322010690	2014	80334	1	1	1	25.1	NA	1	1003467396290480	5	15	41903	0.601805	NA	NA	6517.88	0	1.00158	1.00153	Nontree/Nonprivate	313Aq	10	Grand Wash/Aubrey Cliffs Woodland	Colorado Plateau Semi-Desert	Grand Canyon	313A	313	West
316919364489998	186091379020004	65	23.9	4657326010690	2014	80334	1	1	1	23.9	NA	1	1003467396290480	5	15	41903	0.601805	NA	NA	6517.88	0	1.00158	1.00153	Nontree/Nonprivate	313Aq	10	Grand Wash/Aubrey Cliffs Woodland	Colorado Plateau Semi-Desert	Grand Canyon	313A	313	West
316919451489998	186091383020004	65	26.6	4657514010690	2014	81695	1	1	1	26.8	NA	1	1003467392290480	3	15	41903	0.601805	NA	NA	6861.14	0	1.00836	1.00836	Low tree cover/Nonprivate	313Aq	10	Grand Wash/Aubrey Cliffs Woodland	Colorado Plateau Semi-Desert	Grand Canyon	313A	313	West
316934262489998	186091613020004	65	20.1	4657588010690	2014	82414	1	1	1	20.2	NA	1	1003467392290480	3	15	41903	0.601805	NA	NA	6861.14	0	1.00836	1.00836	Low tree cover/Nonprivate	313Aq	10	Grand Wash/Aubrey Cliffs Woodland	Colorado Plateau Semi-Desert	Grand Canyon	313A	313	West
316912174489998	186091160020004	65	20.5	4657914010690	2014	83664	1	1	1	20.2	NA	1	1003467392290480	3	15	41903	0.640218	NA	NA	6861.14	0	1.00836	1.00836	Low tree cover/Nonprivate	313Aq	9.4	Grand Wash/Aubrey Cliffs Woodland	Colorado Plateau Semi-Desert	Grand Canyon	313A	313	West
316915670489998	186091297020004	65	25	4658112010690	2014	84478	1	1	1	24.7	NA	1	1003467392290480	3	15	41903	0.640218	NA	NA	6861.14	0	1.00836	1.00836	Low tree cover/Nonprivate	313An	9.4	Kaibito Plateau High Plains Grassland	Colorado Plateau Semi-Desert	Grand Canyon	313A	313	West
316915672489998	186091297020004	65	26.2	4658114010690	2014	84478	1	1	1	24	NA	1	1003467392290480	3	15	41903	0.640218	NA	NA	6861.14	0	1.00836	1.00836	Low tree cover/Nonprivate	313An	9.4	Kaibito Plateau High Plains Grassland	Colorado Plateau Semi-Desert	Grand Canyon	313A	313	West
316908289489998	186090997020004	69	21.6	4658421010690	2014	85937	1	1	1	22.3	NA	1	1003467392290480	3	15	41903	0.601805	NA	NA	6861.14	0	1.00836	1.00836	Low tree cover/Nonprivate	322Av	10	Hualapai Mountains Desert Grass-Shrubland	American Semi-Desert and Desert	Mojave Desert	322A	322	West
316908290489998	186090997020004	69	19.2	4658422010690	2014	85937	1	1	1	20.3	NA	1	1003467392290480	3	15	41903	0.601805	NA	NA	6861.14	0	1.00836	1.00836	Low tree cover/Nonprivate	322Av	10	Hualapai Mountains Desert Grass-Shrubland	American Semi-Desert and Desert	Mojave Desert	322A	322	West
316916839489998	186091335020004	122	25	4658475010690	2014	86241	1	1	1	24.2	NA	1	1003467392290480	3	15	41903	0.640218	NA	NA	6861.14	0	1.00836	1.00836	Low tree cover/Nonprivate	313Aq	9.4	Grand Wash/Aubrey Cliffs Woodland	Colorado Plateau Semi-Desert	Grand Canyon	313A	313	West
316917135489998	186091374020004	65	23.4	4658637010690	2014	86932	2	2	1	23.4	NA	1	1003467396290480	5	15	41903	0.620417	NA	NA	6517.88	0	1.00158	1.00153	Nontree/Nonprivate	313Ai	9.7	Vermilion Cliffs-Navajo Steppe	Colorado Plateau Semi-Desert	Grand Canyon	313A	313	West
316917140489998	186091374020004	65	21.6	4658642010690	2014	86932	2	2	1	21.2	NA	1	1003467396290480	5	15	41903	0.620417	NA	NA	6517.88	0	1.00158	1.00153	Nontree/Nonprivate	313Ai	9.7	Vermilion Cliffs-Navajo Steppe	Colorado Plateau Semi-Desert	Grand Canyon	313A	313	West
316923212489998	186091471020004	65	25.8	4658739010690	2014	88077	1	1	1	25.8	NA	1	1003467392290480	3	15	41903	0.56774	NA	NA	6861.14	0	1.00836	1.00836	Low tree cover/Nonprivate	322Ax	10.6	Aquarius Mountains Woodland	American Semi-Desert and Desert	Mojave Desert	322A	322	West
316923218489998	186091471020004	65	23.3	4658745010690	2014	88077	1	1	1	23.2	NA	1	1003467392290480	3	15	41903	0.56774	NA	NA	6861.14	0	1.00836	1.00836	Low tree cover/Nonprivate	322Ax	10.6	Aquarius Mountains Woodland	American Semi-Desert and Desert	Mojave Desert	322A	322	West
316923222489998	186091471020004	65	27.6	4658749010690	2014	88077	1	1	1	27.2	NA	1	1003467392290480	3	15	41903	0.56774	NA	NA	6861.14	0	1.00836	1.00836	Low tree cover/Nonprivate	322Ax	10.6	Aquarius Mountains Woodland	American Semi-Desert and Desert	Mojave Desert	322A	322	West
316915343489998	186091292020004	65	28	4658996010690	2014	89591	1	1	1	27.8	NA	1	1003467392290480	3	15	41903	0.601805	NA	NA	6861.14	0	1.00836	1.00836	Low tree cover/Nonprivate	313Aq	10	Grand Wash/Aubrey Cliffs Woodland	Colorado Plateau Semi-Desert	Grand Canyon	313A	313	West
316915345489998	186091292020004	65	28.2	4658998010690	2014	89591	1	1	1	28.2	NA	1	1003467392290480	3	15	41903	0.601805	NA	NA	6861.14	0	1.00836	1.00836	Low tree cover/Nonprivate	313Aq	10	Grand Wash/Aubrey Cliffs Woodland	Colorado Plateau Semi-Desert	Grand Canyon	313A	313	West
316916163489998	186091305020004	65	21.9	41713353010690	2014	89691	1	1	1	21.9	NA	1	1003467421290480	69	15	41903	0.578658	NA	NA	7851.2	0	1.00261	1.00261	Nontree/Private/Visit	322Aw	10.4	Aubrey High Plains Grassland	American Semi-Desert and Desert	Mojave Desert	322A	322	West
316916164489998	186091305020004	65	20.3	41713354010690	2014	89691	1	1	1	20.6	NA	1	1003467421290480	69	15	41903	0.578658	NA	NA	7851.2	0	1.00261	1.00261	Nontree/Private/Visit	322Aw	10.4	Aubrey High Plains Grassland	American Semi-Desert and Desert	Mojave Desert	322A	322	West
316916954489998	186091348020004	65	30	4659086010690	2014	90238	1	1	1	29.5	NA	1	1003467399290480	24	15	41903	0.56774	NA	NA	9192.84	0	1	1	Tree cover/Private	322Ax	10.6	Aquarius Mountains Woodland	American Semi-Desert and Desert	Mojave Desert	322A	322	West
316916956489998	186091348020004	65	25.5	4659088010690	2014	90238	1	1	1	25.4	NA	1	1003467399290480	24	15	41903	0.56774	NA	NA	9192.84	0	1	1	Tree cover/Private	322Ax	10.6	Aquarius Mountains Woodland	American Semi-Desert and Desert	Mojave Desert	322A	322	West
316916962489998	186091348020004	65	21.1	4659094010690	2014	90238	1	1	1	20.9	NA	1	1003467399290480	24	15	41903	0.56774	NA	NA	9192.84	0	1	1	Tree cover/Private	322Ax	10.6	Aquarius Mountains Woodland	American Semi-Desert and Desert	Mojave Desert	322A	322	West
316919954489998	186091427020004	65	NA	4659267010690	2014	91379	1	1	2	25.4	NA	1	1003467396290480	5	15	41903	0.601805	0.601805	NA	6517.88	0	1.00158	1.00153	Nontree/Nonprivate	313Aq	10	Grand Wash/Aubrey Cliffs Woodland	Colorado Plateau Semi-Desert	Grand Canyon	313A	313	West
316932635489998	186092050020004	65	23.5	4659414010690	2014	80292	1	1	1	24	NA	1	1003467427290480	3	17	41903	0.62688	NA	NA	7561.04	0	1	1	Low tree cover/Nonprivate	M313Al	9.6	Coconino Plateau Coniferous Forest	Arizona-New Mexico Mountains Semi-Desert - Open Woodland - Coniferous Forest - Alpine Meadow	White Mountains - San Francisco Peaks - Mongollon Rim	M313A	M313	West
316927231489998	186091979020004	69	NA	4659434010690	2014	80384	1	1	0	22.6	8	1	1003467440290480	6	17	41903	NA	NA	NA	6792.87	0	1.00289	1.00285	Nontree/Private	313Db	9.9	Painted Desert Steppe Grassland	Colorado Plateau Semi-Desert	Painted Desert	313D	313	West
316940272489998	186092159020004	65	24.1	4659453010690	2014	80549	1	1	1	24.3	NA	1	1003467433290480	4	17	41903	0.601805	NA	NA	6616.43	0	1.0061	1.0061	Low tree cover/Private	313Ap	10	Vermilion Cliffs Woodland	Colorado Plateau Semi-Desert	Grand Canyon	313A	313	West
316940284489998	186092159020004	106	20.1	4659464010690	2014	80549	1	1	1	20.2	NA	1	1003467433290480	4	17	41903	0.601805	NA	NA	6616.43	0	1.0061	1.0061	Low tree cover/Private	313Ap	10	Vermilion Cliffs Woodland	Colorado Plateau Semi-Desert	Grand Canyon	313A	313	West
316911872489998	186091143020004	69	NA	4659497010690	2014	80563	1	2	0	21.4	8	1	1003467437290480	5	17	41903	NA	NA	NA	6278.12	0	1	1	Nontree/Nonprivate	313Db	9.8	Painted Desert Steppe Grassland	Colorado Plateau Semi-Desert	Painted Desert	313D	313	West
316933356489998	186092066020004	15	24.9	12126771010690	2014	80977	1	1	1	24.4	NA	1	1003467446290480	12	17	41903	0.83584	NA	NA	5533.63	0	1	1	High tree cover	M313Ah	7.2	White Mountains Coniferous Forest	Arizona-New Mexico Mountains Semi-Desert - Open Woodland - Coniferous Forest - Alpine Meadow	White Mountains - San Francisco Peaks - Mongollon Rim	M313A	M313	West
316933363489998	186092066020004	15	20.9	12126778010690	2014	80977	1	1	1	20.5	NA	1	1003467446290480	12	17	41903	0.83584	NA	NA	5533.63	0	1	1	High tree cover	M313Ah	7.2	White Mountains Coniferous Forest	Arizona-New Mexico Mountains Semi-Desert - Open Woodland - Coniferous Forest - Alpine Meadow	White Mountains - San Francisco Peaks - Mongollon Rim	M313A	M313	West
316912566489998	186091176020004	65	20.6	4659635010690	2014	82029	1	1	1	21.6	NA	1	1003467440290480	6	17	41903	0.590005	NA	NA	6792.87	0	1.00289	1.00285	Nontree/Private	313Ap	10.2	Vermilion Cliffs Woodland	Colorado Plateau Semi-Desert	Grand Canyon	313A	313	West
316912573489998	186091176020004	65	22.5	4659642010690	2014	82029	1	1	1	28.7	NA	1	1003467440290480	6	17	41903	0.590005	NA	NA	6792.87	0	1.00289	1.00285	Nontree/Private	313Ap	10.2	Vermilion Cliffs Woodland	Colorado Plateau Semi-Desert	Grand Canyon	313A	313	West
316927262489998	186091981020004	65	26	4659719010690	2014	82666	1	1	1	24.6	NA	1	1003467440290480	6	17	41903	0.584276	NA	NA	6792.87	0	1.00289	1.00285	Nontree/Private	313Db	10.3	Painted Desert Steppe Grassland	Colorado Plateau Semi-Desert	Painted Desert	313D	313	West
316927263489998	186091981020004	65	29.8	4659720010690	2014	82666	1	1	1	29.6	NA	1	1003467440290480	6	17	41903	0.584276	NA	NA	6792.87	0	1.00289	1.00285	Nontree/Private	313Db	10.3	Painted Desert Steppe Grassland	Colorado Plateau Semi-Desert	Painted Desert	313D	313	West
316932287489998	186092047020004	69	21.5	4659746010690	2014	82690	1	1	1	21.2	NA	1	1003467427290480	3	17	41903	0.62688	NA	NA	7561.04	0	1	1	Low tree cover/Nonprivate	313Db	9.6	Painted Desert Steppe Grassland	Colorado Plateau Semi-Desert	Painted Desert	313D	313	West
316926919489998	186091974020004	69	25.3	4659810010690	2014	83201	1	1	1	27.4	NA	1	1003467440290480	6	17	41903	0.595846	NA	NA	6792.87	0	1.00289	1.00285	Nontree/Private	313Ap	10.1	Vermilion Cliffs Woodland	Colorado Plateau Semi-Desert	Grand Canyon	313A	313	West
316926922489998	186091974020004	69	26.9	4659813010690	2014	83201	1	1	1	27.5	NA	1	1003467440290480	6	17	41903	0.595846	NA	NA	6792.87	0	1.00289	1.00285	Nontree/Private	313Ap	10.1	Vermilion Cliffs Woodland	Colorado Plateau Semi-Desert	Grand Canyon	313A	313	West
316926925489998	186091974020004	69	27.3	4659816010690	2014	83201	1	1	1	27.2	NA	1	1003467440290480	6	17	41903	0.595846	NA	NA	6792.87	0	1.00289	1.00285	Nontree/Private	313Ap	10.1	Vermilion Cliffs Woodland	Colorado Plateau Semi-Desert	Grand Canyon	313A	313	West
316926927489998	186091974020004	69	22.7	4659818010690	2014	83201	1	1	1	23.9	NA	1	1003467440290480	6	17	41903	0.595846	NA	NA	6792.87	0	1.00289	1.00285	Nontree/Private	313Ap	10.1	Vermilion Cliffs Woodland	Colorado Plateau Semi-Desert	Grand Canyon	313A	313	West
316926928489998	186091974020004	69	22	4659819010690	2014	83201	1	1	1	23	NA	1	1003467440290480	6	17	41903	0.595846	NA	NA	6792.87	0	1.00289	1.00285	Nontree/Private	313Ap	10.1	Vermilion Cliffs Woodland	Colorado Plateau Semi-Desert	Grand Canyon	313A	313	West
316926929489998	186091974020004	69	29.4	4659820010690	2014	83201	1	1	1	29.4	NA	1	1003467440290480	6	17	41903	0.595846	NA	NA	6792.87	0	1.00289	1.00285	Nontree/Private	313Ap	10.1	Vermilion Cliffs Woodland	Colorado Plateau Semi-Desert	Grand Canyon	313A	313	West
316927374489998	186091991020004	65	23.8	4659854010690	2014	83216	1	1	1	22.4	NA	1	1003467427290480	3	17	41903	0.620417	NA	NA	7561.04	0	1	1	Low tree cover/Nonprivate	M313Al	9.7	Coconino Plateau Coniferous Forest	Arizona-New Mexico Mountains Semi-Desert - Open Woodland - Coniferous Forest - Alpine Meadow	White Mountains - San Francisco Peaks - Mongollon Rim	M313A	M313	West
316910752489998	186091091020004	69	24.6	4659938010690	2014	83540	1	1	1	25.4	NA	1	1003467440290480	6	17	41903	0.590005	NA	NA	6792.87	0	1.00289	1.00285	Nontree/Private	313Db	10.2	Painted Desert Steppe Grassland	Colorado Plateau Semi-Desert	Painted Desert	313D	313	West
316910753489998	186091091020004	69	20.3	4659939010690	2014	83540	1	1	1	25.7	NA	1	1003467440290480	6	17	41903	0.590005	NA	NA	6792.87	0	1.00289	1.00285	Nontree/Private	313Db	10.2	Painted Desert Steppe Grassland	Colorado Plateau Semi-Desert	Painted Desert	313D	313	West
316910765489998	186091091020004	69	22.5	4659951010690	2014	83540	1	1	1	22.9	NA	1	1003467440290480	6	17	41903	0.590005	NA	NA	6792.87	0	1.00289	1.00285	Nontree/Private	313Db	10.2	Painted Desert Steppe Grassland	Colorado Plateau Semi-Desert	Painted Desert	313D	313	West
316910766489998	186091091020004	69	23.9	4659952010690	2014	83540	1	1	1	24.4	NA	1	1003467440290480	6	17	41903	0.590005	NA	NA	6792.87	0	1.00289	1.00285	Nontree/Private	313Db	10.2	Painted Desert Steppe Grassland	Colorado Plateau Semi-Desert	Painted Desert	313D	313	West
316911719489998	186091142020004	65	20.6	4660001010690	2014	83853	1	1	1	20.9	NA	1	1003467433290480	4	17	41903	0.590005	NA	NA	6616.43	0	1.0061	1.0061	Low tree cover/Private	313Ap	10.2	Vermilion Cliffs Woodland	Colorado Plateau Semi-Desert	Grand Canyon	313A	313	West
316911720489998	186091142020004	65	21.2	4660002010690	2014	83853	1	1	1	21.8	NA	1	1003467433290480	4	17	41903	0.590005	NA	NA	6616.43	0	1.0061	1.0061	Low tree cover/Private	313Ap	10.2	Vermilion Cliffs Woodland	Colorado Plateau Semi-Desert	Grand Canyon	313A	313	West
316911721489998	186091142020004	65	24.5	4660003010690	2014	83853	1	1	1	24.4	NA	1	1003467433290480	4	17	41903	0.590005	NA	NA	6616.43	0	1.0061	1.0061	Low tree cover/Private	313Ap	10.2	Vermilion Cliffs Woodland	Colorado Plateau Semi-Desert	Grand Canyon	313A	313	West
316911740489998	186091142020004	65	NA	4660022010690	2014	83853	1	1	2	36.7	NA	1	1003467433290480	4	17	41903	0.590005	0.590005	NA	6616.43	0	1.0061	1.0061	Low tree cover/Private	313Ap	10.2	Vermilion Cliffs Woodland	Colorado Plateau Semi-Desert	Grand Canyon	313A	313	West
316911747489998	186091142020004	65	21.5	4660029010690	2014	83853	1	1	1	21.1	NA	1	1003467433290480	4	17	41903	0.590005	NA	NA	6616.43	0	1.0061	1.0061	Low tree cover/Private	313Ap	10.2	Vermilion Cliffs Woodland	Colorado Plateau Semi-Desert	Grand Canyon	313A	313	West
316911237489998	186091113020004	69	24.9	4660100010690	2014	84766	2	1	1	25.5	NA	1	1003467437290480	5	17	41903	0.62688	NA	NA	6278.12	0	1	1	Nontree/Nonprivate	313Db	9.6	Painted Desert Steppe Grassland	Colorado Plateau Semi-Desert	Painted Desert	313D	313	West
316932854489998	186092055020004	65	23.8	4660164010690	2014	85291	1	1	1	24.7	NA	1	1003467433290480	4	17	41903	0.607883	NA	NA	6616.43	0	1.0061	1.0061	Low tree cover/Private	313Ac	9.9	Monument Upwarp	Colorado Plateau Semi-Desert	Grand Canyon	313A	313	West
316922508489998	186091908020004	65	22.5	4660279010690	2014	86252	1	1	1	22.2	NA	1	1003467440290480	6	17	41903	0.607883	NA	NA	6792.87	0	1.00289	1.00285	Nontree/Private	313Ap	9.9	Vermilion Cliffs Woodland	Colorado Plateau Semi-Desert	Grand Canyon	313A	313	West
316922509489998	186091908020004	65	31.1	4660280010690	2014	86252	1	1	1	31	NA	1	1003467440290480	6	17	41903	0.607883	NA	NA	6792.87	0	1.00289	1.00285	Nontree/Private	313Ap	9.9	Vermilion Cliffs Woodland	Colorado Plateau Semi-Desert	Grand Canyon	313A	313	West
316922512489998	186091908020004	65	21.5	4660282010690	2014	86252	1	1	1	21.4	NA	1	1003467440290480	6	17	41903	0.607883	NA	NA	6792.87	0	1.00289	1.00285	Nontree/Private	313Ap	9.9	Vermilion Cliffs Woodland	Colorado Plateau Semi-Desert	Grand Canyon	313A	313	West
469349183489998	186091907020004	65	23.4	4660692010690	2014	89729	1	1	1	22.8	NA	1	1003467433290480	4	17	41903	0.505718	NA	NA	6616.43	0	1.0061	1.0061	Low tree cover/Private	313Ap	11.9	Vermilion Cliffs Woodland	Colorado Plateau Semi-Desert	Grand Canyon	313A	313	West
469349184489998	186091907020004	65	26.7	4660693010690	2014	89729	1	1	1	25.5	NA	1	1003467433290480	4	17	41903	0.505718	NA	NA	6616.43	0	1.0061	1.0061	Low tree cover/Private	313Ap	11.9	Vermilion Cliffs Woodland	Colorado Plateau Semi-Desert	Grand Canyon	313A	313	West
469349196489998	186091907020004	65	21.8	4660705010690	2014	89729	1	1	1	22.5	NA	1	1003467433290480	4	17	41903	0.505718	NA	NA	6616.43	0	1.0061	1.0061	Low tree cover/Private	313Ap	11.9	Vermilion Cliffs Woodland	Colorado Plateau Semi-Desert	Grand Canyon	313A	313	West
469349206489998	186091907020004	65	21.5	4660715010690	2014	89729	1	1	1	21.1	NA	1	1003467433290480	4	17	41903	0.505718	NA	NA	6616.43	0	1.0061	1.0061	Low tree cover/Private	313Ap	11.9	Vermilion Cliffs Woodland	Colorado Plateau Semi-Desert	Grand Canyon	313A	313	West
469349208489998	186091907020004	65	31.4	4660717010690	2014	89729	1	1	1	29.5	NA	1	1003467433290480	4	17	41903	0.505718	NA	NA	6616.43	0	1.0061	1.0061	Low tree cover/Private	313Ap	11.9	Vermilion Cliffs Woodland	Colorado Plateau Semi-Desert	Grand Canyon	313A	313	West
316932720489998	186092051020004	122	25	12127419010690	2014	90018	1	1	1	24.9	NA	1	1003467433290480	4	17	41903	0.83584	NA	NA	6616.43	0	1.0061	1.0061	Low tree cover/Private	M313Ah	7.2	White Mountains Coniferous Forest	Arizona-New Mexico Mountains Semi-Desert - Open Woodland - Coniferous Forest - Alpine Meadow	White Mountains - San Francisco Peaks - Mongollon Rim	M313A	M313	West
316938399489998	186092158020004	69	21.1	4660824010690	2014	90335	1	1	1	21	NA	1	1003467433290480	4	17	41903	0.590005	NA	NA	6616.43	0	1.0061	1.0061	Low tree cover/Private	313Ap	10.2	Vermilion Cliffs Woodland	Colorado Plateau Semi-Desert	Grand Canyon	313A	313	West
316938403489998	186092158020004	69	23.4	4660828010690	2014	90335	1	1	1	23.7	NA	1	1003467433290480	4	17	41903	0.590005	NA	NA	6616.43	0	1.0061	1.0061	Low tree cover/Private	313Ap	10.2	Vermilion Cliffs Woodland	Colorado Plateau Semi-Desert	Grand Canyon	313A	313	West
316938406489998	186092158020004	69	27.7	4660831010690	2014	90335	1	1	1	27.5	NA	1	1003467433290480	4	17	41903	0.590005	NA	NA	6616.43	0	1.0061	1.0061	Low tree cover/Private	313Ap	10.2	Vermilion Cliffs Woodland	Colorado Plateau Semi-Desert	Grand Canyon	313A	313	West
316938410489998	186092158020004	69	24.8	4660834010690	2014	90335	1	1	1	24.7	NA	1	1003467433290480	4	17	41903	0.590005	NA	NA	6616.43	0	1.0061	1.0061	Low tree cover/Private	313Ap	10.2	Vermilion Cliffs Woodland	Colorado Plateau Semi-Desert	Grand Canyon	313A	313	West
316938430489998	186092158020004	69	28.4	4660854010690	2014	90335	1	1	1	27.8	NA	1	1003467433290480	4	17	41903	0.590005	NA	NA	6616.43	0	1.0061	1.0061	Low tree cover/Private	313Ap	10.2	Vermilion Cliffs Woodland	Colorado Plateau Semi-Desert	Grand Canyon	313A	313	West
316920589489998	186091854020004	69	23	4660875010690	2014	90425	1	1	1	24	NA	1	1003467427290480	3	17	41903	0.620417	NA	NA	7561.04	0	1	1	Low tree cover/Nonprivate	M313Al	9.7	Coconino Plateau Coniferous Forest	Arizona-New Mexico Mountains Semi-Desert - Open Woodland - Coniferous Forest - Alpine Meadow	White Mountains - San Francisco Peaks - Mongollon Rim	M313A	M313	West
316920590489998	186091854020004	69	21.9	4660876010690	2014	90425	1	1	1	21.7	NA	1	1003467427290480	3	17	41903	0.620417	NA	NA	7561.04	0	1	1	Low tree cover/Nonprivate	M313Al	9.7	Coconino Plateau Coniferous Forest	Arizona-New Mexico Mountains Semi-Desert - Open Woodland - Coniferous Forest - Alpine Meadow	White Mountains - San Francisco Peaks - Mongollon Rim	M313A	M313	West
316936833489998	186092106020004	63	NA	12127463010690	2014	90738	1	1	3	39	NA	1	1003467433290480	4	17	41903	0.847612	NA	0.847612	6616.43	0	1.0061	1.0061	Low tree cover/Private	313Cd	7.1	Mazatzal Mountains Woodland	Colorado Plateau Semi-Desert	Tonto Transition	313C	313	West
316927020489998	186091975020004	65	25.2	4661003010690	2014	90885	1	1	1	25.5	NA	1	1003467433290480	4	17	41903	0.590005	NA	NA	6616.43	0	1.0061	1.0061	Low tree cover/Private	313Da	10.2	Little Colorado River Valley Cold Desert Shrubland	Colorado Plateau Semi-Desert	Painted Desert	313D	313	West
316927023489998	186091975020004	65	20.1	4661005010690	2014	90885	1	1	1	20.4	NA	1	1003467433290480	4	17	41903	0.590005	NA	NA	6616.43	0	1.0061	1.0061	Low tree cover/Private	313Da	10.2	Little Colorado River Valley Cold Desert Shrubland	Colorado Plateau Semi-Desert	Painted Desert	313D	313	West
316927027489998	186091975020004	65	24.2	4661009010690	2014	90885	1	1	1	24.3	NA	1	1003467433290480	4	17	41903	0.590005	NA	NA	6616.43	0	1.0061	1.0061	Low tree cover/Private	313Da	10.2	Little Colorado River Valley Cold Desert Shrubland	Colorado Plateau Semi-Desert	Painted Desert	313D	313	West
316927034489998	186091975020004	65	19.2	4661016010690	2014	90885	1	1	1	21.4	NA	1	1003467433290480	4	17	41903	0.590005	NA	NA	6616.43	0	1.0061	1.0061	Low tree cover/Private	313Da	10.2	Little Colorado River Valley Cold Desert Shrubland	Colorado Plateau Semi-Desert	Painted Desert	313D	313	West
316927045489998	186091975020004	65	21.7	4661027010690	2014	90885	1	1	1	21.7	NA	1	1003467433290480	4	17	41903	0.590005	NA	NA	6616.43	0	1.0061	1.0061	Low tree cover/Private	313Da	10.2	Little Colorado River Valley Cold Desert Shrubland	Colorado Plateau Semi-Desert	Painted Desert	313D	313	West
316927047489998	186091975020004	65	23.7	4661029010690	2014	90885	1	1	1	23.8	NA	1	1003467433290480	4	17	41903	0.590005	NA	NA	6616.43	0	1.0061	1.0061	Low tree cover/Private	313Da	10.2	Little Colorado River Valley Cold Desert Shrubland	Colorado Plateau Semi-Desert	Painted Desert	313D	313	West
316935842489998	186091680020004	65	20.9	4663757010690	2014	80804	1	1	1	21	NA	1	1003467100290480	13	25	41903	0.647102	NA	NA	6316.26	0	1.00239	1.00289	Tree cover/Nonprivate	M313Ak	9.3	Coconino Plateau Woodland	Arizona-New Mexico Mountains Semi-Desert - Open Woodland - Coniferous Forest - Alpine Meadow	White Mountains - San Francisco Peaks - Mongollon Rim	M313A	M313	West
316935856489998	186091680020004	65	22.7	4663771010690	2014	80804	1	1	1	23.3	NA	1	1003467100290480	13	25	41903	0.647102	NA	NA	6316.26	0	1.00239	1.00289	Tree cover/Nonprivate	M313Ak	9.3	Coconino Plateau Woodland	Arizona-New Mexico Mountains Semi-Desert - Open Woodland - Coniferous Forest - Alpine Meadow	White Mountains - San Francisco Peaks - Mongollon Rim	M313A	M313	West
316908543489998	186091017020004	757	21.7	NA	2014	81301	1	1	1	NA	3	NA	1003467091290480	4	25	41903	0.633479	NA	NA	10589.8	0	1.00827	1.01149	Low tree cover/Private	313Cc	9.5	Mazatzal Mountains Interior Chapparral	Colorado Plateau Semi-Desert	Tonto Transition	313C	313	West
316910147489998	186091058020004	69	22	4664000010690	2014	82321	1	1	1	22	NA	1	1003467094290480	5	25	41903	0.607883	NA	NA	6821.64	0	1.00076	1.00076	Nontree/Nonprivate	313Cd	9.9	Mazatzal Mountains Woodland	Colorado Plateau Semi-Desert	Tonto Transition	313C	313	West
316910151489998	186091058020004	69	22.4	4664004010690	2014	82321	1	1	1	22.4	NA	1	1003467094290480	5	25	41903	0.607883	NA	NA	6821.64	0	1.00076	1.00076	Nontree/Nonprivate	313Cd	9.9	Mazatzal Mountains Woodland	Colorado Plateau Semi-Desert	Tonto Transition	313C	313	West
316935464489998	186091674020004	59	26.5	4664026010690	2014	82651	1	1	1	27.6	NA	1	1003467100290480	13	25	41903	0.633479	NA	NA	6316.26	0	1.00239	1.00289	Tree cover/Nonprivate	322Ax	9.5	Aquarius Mountains Woodland	American Semi-Desert and Desert	Mojave Desert	322A	322	West
316923138489998	186091470020004	65	23.5	4664083010690	2014	82923	1	1	1	22.1	NA	1	1003467094290480	5	25	41903	0.601805	NA	NA	6821.64	0	1.00076	1.00076	Nontree/Nonprivate	322Ax	10	Aquarius Mountains Woodland	American Semi-Desert and Desert	Mojave Desert	322A	322	West
316916488489998	186091315020004	65	12.8	4664230010690	2014	84176	1	1	1	21.5	NA	1	1003467091290480	4	25	41903	0.640218	NA	NA	10589.8	0	1.00827	1.01149	Low tree cover/Private	313Cd	9.4	Mazatzal Mountains Woodland	Colorado Plateau Semi-Desert	Tonto Transition	313C	313	West
316916507489998	186091315020004	65	23.5	4664248010690	2014	84176	1	1	1	23.5	NA	1	1003467091290480	4	25	41903	0.640218	NA	NA	10589.8	0	1.00827	1.01149	Low tree cover/Private	313Cd	9.4	Mazatzal Mountains Woodland	Colorado Plateau Semi-Desert	Tonto Transition	313C	313	West
316928166489998	186091531020004	65	23.6	4664410010690	2014	85056	1	1	1	23.5	NA	1	1003467100290480	13	25	41903	0.640218	NA	NA	6316.26	0	1.00239	1.00289	Tree cover/Nonprivate	313Cd	9.4	Mazatzal Mountains Woodland	Colorado Plateau Semi-Desert	Tonto Transition	313C	313	West
316928180489998	186091531020004	65	26.9	4664424010690	2014	85056	1	1	1	26.7	NA	1	1003467100290480	13	25	41903	0.640218	NA	NA	6316.26	0	1.00239	1.00289	Tree cover/Nonprivate	313Cd	9.4	Mazatzal Mountains Woodland	Colorado Plateau Semi-Desert	Tonto Transition	313C	313	West
316910280489998	186091071020004	63	21.3	41712868010690	2014	87639	1	1	1	19	NA	1	1003467094290480	5	25	41903	0.607883	NA	NA	6821.64	0	1.00076	1.00076	Nontree/Nonprivate	313Cc	9.9	Mazatzal Mountains Interior Chapparral	Colorado Plateau Semi-Desert	Tonto Transition	313C	313	West
316924715489998	186091518020004	63	24.1	4664778010690	2014	88868	1	1	1	23	NA	1	1003467100290480	13	25	41903	0.647102	NA	NA	6316.26	0	1.00239	1.00289	Tree cover/Nonprivate	313Cc	9.3	Mazatzal Mountains Interior Chapparral	Colorado Plateau Semi-Desert	Tonto Transition	313C	313	West
316936193489998	186091683020004	63	22	4664938010690	2014	90205	1	1	1	20.8	NA	1	1003467100290480	13	25	41903	0.614086	NA	NA	6316.26	0	1.00239	1.00289	Tree cover/Nonprivate	313Cc	9.8	Mazatzal Mountains Interior Chapparral	Colorado Plateau Semi-Desert	Tonto Transition	313C	313	West
384195273489998	188778380020004	757	20.7	5273859010690	2015	83266	1	1	1	18.4	NA	1	1003467177290480	5	3	41903	0.557226	NA	NA	6976.61	0	1.00288	1.00315	Nontree/Nonprivate	321Aj	10.8	Sulphur Springs Plains Desert Grass-Shrubland	Chihuahuan Semi-Desert	Basin and Range	321A	321	West
384195275489998	188778380020004	757	27	5273861010690	2015	83266	1	1	1	26.8	NA	1	1003467177290480	5	3	41903	0.557226	NA	NA	6976.61	0	1.00288	1.00315	Nontree/Nonprivate	321Aj	10.8	Sulphur Springs Plains Desert Grass-Shrubland	Chihuahuan Semi-Desert	Basin and Range	321A	321	West
384195281489998	188778380020004	757	20.3	5273867010690	2015	83266	1	1	1	19.5	NA	1	1003467177290480	5	3	41903	0.557226	NA	NA	6976.61	0	1.00288	1.00315	Nontree/Nonprivate	321Aj	10.8	Sulphur Springs Plains Desert Grass-Shrubland	Chihuahuan Semi-Desert	Basin and Range	321A	321	West
384193119489998	188778339020004	757	22.4	5273907010690	2015	83388	1	1	1	21.6	NA	1	1003467177290480	5	3	41903	0.557226	NA	NA	6976.61	0	1.00288	1.00315	Nontree/Nonprivate	321Aj	10.8	Sulphur Springs Plains Desert Grass-Shrubland	Chihuahuan Semi-Desert	Basin and Range	321A	321	West
384190530489998	188778244020004	59	20.3	5281124010690	2015	81476	1	1	1	19.6	NA	1	1003467320290480	69	9	41903	0.573147	NA	NA	7258.25	0	1	1	Nontree/Private/Visit	313Cd	10.5	Mazatzal Mountains Woodland	Colorado Plateau Semi-Desert	Tonto Transition	313C	313	West
384187730489998	188778175020004	122	21.2	5281174010690	2015	82697	1	1	1	19.8	NA	1	1003467290290480	3	9	41903	0.607883	NA	NA	5871.06	0	1.01796	1.0213	Low tree cover/Nonprivate	321Am	9.9	Santa Catalina Mountains Encinal Woodland	Chihuahuan Semi-Desert	Basin and Range	321A	321	West
384188155489998	188778196020004	122	23.5	5281299010690	2015	83415	1	1	1	22.9	NA	1	1003467308290480	12	9	41903	0.56774	NA	NA	5613	0	1.02128	1.02128	High tree cover	M313Ah	10.6	White Mountains Coniferous Forest	Arizona-New Mexico Mountains Semi-Desert - Open Woodland - Coniferous Forest - Alpine Meadow	White Mountains - San Francisco Peaks - Mongollon Rim	M313A	M313	West
384188169489998	188778196020004	122	23.1	5281313010690	2015	83415	1	2	1	21.7	NA	1	1003467308290480	12	9	41903	0.56774	NA	NA	5613	0	1.02128	1.02128	High tree cover	M313Ah	10.6	White Mountains Coniferous Forest	Arizona-New Mexico Mountains Semi-Desert - Open Woodland - Coniferous Forest - Alpine Meadow	White Mountains - San Francisco Peaks - Mongollon Rim	M313A	M313	West
384188180489998	188778196020004	63	20.1	5281323010690	2015	83415	1	2	1	19.6	NA	1	1003467308290480	12	9	41903	0.56774	NA	NA	5613	0	1.02128	1.02128	High tree cover	M313Ah	10.6	White Mountains Coniferous Forest	Arizona-New Mexico Mountains Semi-Desert - Open Woodland - Coniferous Forest - Alpine Meadow	White Mountains - San Francisco Peaks - Mongollon Rim	M313A	M313	West
384192400489998	188778306020004	59	18.9	41710445010690	2015	86694	2	1	1	20.7	NA	1	1003467320290480	69	9	41903	0.562434	NA	NA	7258.25	0	1	1	Nontree/Private/Visit	313Ca	10.7	Verde Plains Desert Grass-Shrubland	Colorado Plateau Semi-Desert	Tonto Transition	313C	313	West
384186083489998	188778124020004	63	20.3	5281693010690	2015	87781	1	1	1	18.4	NA	1	1003467296290480	4	9	41903	0.578658	NA	NA	6997.45	0	1	1	Low tree cover/Private	M313Ah	10.4	White Mountains Coniferous Forest	Arizona-New Mexico Mountains Semi-Desert - Open Woodland - Coniferous Forest - Alpine Meadow	White Mountains - San Francisco Peaks - Mongollon Rim	M313A	M313	West
384186084489998	188778124020004	63	20.5	5281694010690	2015	87781	1	1	1	18.4	NA	1	1003467296290480	4	9	41903	0.578658	NA	NA	6997.45	0	1	1	Low tree cover/Private	M313Ah	10.4	White Mountains Coniferous Forest	Arizona-New Mexico Mountains Semi-Desert - Open Woodland - Coniferous Forest - Alpine Meadow	White Mountains - San Francisco Peaks - Mongollon Rim	M313A	M313	West
549380956126144	188777378020004	803	21.9	5281851010690	2015	90659	1	1	1	21.7	NA	1	1003467290290480	3	9	41903	0.510004	NA	NA	5871.06	0	1.01796	1.0213	Low tree cover/Nonprivate	321Aj	11.8	Sulphur Springs Plains Desert Grass-Shrubland	Chihuahuan Semi-Desert	Basin and Range	321A	321	West
384188439489998	188778199020004	59	21.9	5282040010690	2015	82746	1	1	1	21.1	NA	1	1003467344290480	34	11	41903	0.590005	NA	NA	6427.41	0	1.00958	1.00958	Low tree cover	M313Ah	10.2	White Mountains Coniferous Forest	Arizona-New Mexico Mountains Semi-Desert - Open Woodland - Coniferous Forest - Alpine Meadow	White Mountains - San Francisco Peaks - Mongollon Rim	M313A	M313	West
384194548489998	188778370020004	63	22.2	5282160010690	2015	83471	1	1	1	21.6	NA	1	1003467344290480	34	11	41903	0.607883	NA	NA	6427.41	0	1.00958	1.00958	Low tree cover	M313Ag	9.9	White Mountains Woodland	Arizona-New Mexico Mountains Semi-Desert - Open Woodland - Coniferous Forest - Alpine Meadow	White Mountains - San Francisco Peaks - Mongollon Rim	M313A	M313	West
384194554489998	188778370020004	63	23	5282165010690	2015	83471	1	1	1	23	NA	1	1003467344290480	34	11	41903	0.607883	NA	NA	6427.41	0	1.00958	1.00958	Low tree cover	M313Ag	9.9	White Mountains Woodland	Arizona-New Mexico Mountains Semi-Desert - Open Woodland - Coniferous Forest - Alpine Meadow	White Mountains - San Francisco Peaks - Mongollon Rim	M313A	M313	West
384194454489998	188778369020004	66	21.5	5282187010690	2015	83482	1	1	1	20.5	NA	1	1003467344290480	34	11	41903	0.584276	NA	NA	6427.41	0	1.00958	1.00958	Low tree cover	M313Ag	10.3	White Mountains Woodland	Arizona-New Mexico Mountains Semi-Desert - Open Woodland - Coniferous Forest - Alpine Meadow	White Mountains - San Francisco Peaks - Mongollon Rim	M313A	M313	West
384194470489998	188778369020004	732	20.3	5282199010690	2015	83482	2	1	1	19.8	NA	1	1003467344290480	34	11	41903	0.584276	NA	NA	6427.41	0	1.00958	1.00958	Low tree cover	M313Ag	10.3	White Mountains Woodland	Arizona-New Mexico Mountains Semi-Desert - Open Woodland - Coniferous Forest - Alpine Meadow	White Mountains - San Francisco Peaks - Mongollon Rim	M313A	M313	West
384188072489998	188778195020004	122	21.6	5282269010690	2015	84682	1	1	2	22.4	NA	1	1003467332290480	5	11	41903	0.601805	0.601805	NA	6919.52	0	1	1	Nontree/Nonprivate	M313Ah	10	White Mountains Coniferous Forest	Arizona-New Mexico Mountains Semi-Desert - Open Woodland - Coniferous Forest - Alpine Meadow	White Mountains - San Francisco Peaks - Mongollon Rim	M313A	M313	West
384188074489998	188778195020004	122	22.8	5282271010690	2015	84682	1	1	2	23.2	NA	1	1003467332290480	5	11	41903	0.601805	0.601805	NA	6919.52	0	1	1	Nontree/Nonprivate	M313Ah	10	White Mountains Coniferous Forest	Arizona-New Mexico Mountains Semi-Desert - Open Woodland - Coniferous Forest - Alpine Meadow	White Mountains - San Francisco Peaks - Mongollon Rim	M313A	M313	West
384194392489998	188778368020004	122	22.6	5282340010690	2015	88064	1	1	2	22.9	NA	1	1003467332290480	5	11	41903	0.601805	0.601805	NA	6919.52	0	1	1	Nontree/Nonprivate	M313Ah	10	White Mountains Coniferous Forest	Arizona-New Mexico Mountains Semi-Desert - Open Woodland - Coniferous Forest - Alpine Meadow	White Mountains - San Francisco Peaks - Mongollon Rim	M313A	M313	West
384166321489998	188777270020004	122	24.3	5282432010690	2015	90898	1	1	1	23.5	NA	1	1003467344290480	34	11	41903	0.590005	NA	NA	6427.41	0	1.00958	1.00958	Low tree cover	M313Ah	10.2	White Mountains Coniferous Forest	Arizona-New Mexico Mountains Semi-Desert - Open Woodland - Coniferous Forest - Alpine Meadow	White Mountains - San Francisco Peaks - Mongollon Rim	M313A	M313	West
384166325489998	188777270020004	122	20.3	5282436010690	2015	90898	1	1	1	19.7	NA	1	1003467344290480	34	11	41903	0.590005	NA	NA	6427.41	0	1.00958	1.00958	Low tree cover	M313Ah	10.2	White Mountains Coniferous Forest	Arizona-New Mexico Mountains Semi-Desert - Open Woodland - Coniferous Forest - Alpine Meadow	White Mountains - San Francisco Peaks - Mongollon Rim	M313A	M313	West
384166331489998	188777270020004	122	25.9	5282442010690	2015	90898	1	1	1	25.9	NA	1	1003467344290480	34	11	41903	0.590005	NA	NA	6427.41	0	1.00958	1.00958	Low tree cover	M313Ah	10.2	White Mountains Coniferous Forest	Arizona-New Mexico Mountains Semi-Desert - Open Woodland - Coniferous Forest - Alpine Meadow	White Mountains - San Francisco Peaks - Mongollon Rim	M313A	M313	West
384166392489998	188777271020004	63	21.8	5282533010690	2015	91968	1	1	1	21.1	NA	1	1003467344290480	34	11	41903	0.607883	NA	NA	6427.41	0	1.00958	1.00958	Low tree cover	M313Ag	9.9	White Mountains Woodland	Arizona-New Mexico Mountains Semi-Desert - Open Woodland - Coniferous Forest - Alpine Meadow	White Mountains - San Francisco Peaks - Mongollon Rim	M313A	M313	West
384196661489998	188778401020004	63	20.6	5282564010690	2015	92225	1	1	1	19.7	NA	1	1003467344290480	34	11	41903	0.584276	NA	NA	6427.41	0	1.00958	1.00958	Low tree cover	M313Ah	10.3	White Mountains Coniferous Forest	Arizona-New Mexico Mountains Semi-Desert - Open Woodland - Coniferous Forest - Alpine Meadow	White Mountains - San Francisco Peaks - Mongollon Rim	M313A	M313	West
384190206489998	188778240020004	803	20.9	5289207010690	2015	87611	1	1	2	21.1	NA	1	1003467021290480	13	19	41903	0.595846	0.595846	NA	6312.9	0	1.0084	1.0084	Tree cover/Nonprivate	321Aj	10.1	Sulphur Springs Plains Desert Grass-Shrubland	Chihuahuan Semi-Desert	Basin and Range	321A	321	West
384194743489998	188778376020004	69	21.1	5270527010690	2015	80900	1	1	1	21.8	NA	1	1003467158290480	4	1	41903	0.607883	NA	NA	6508.9	0	1	1	Low tree cover/Private	313Db	9.9	Painted Desert Steppe Grassland	Colorado Plateau Semi-Desert	Painted Desert	313D	313	West
384194744489998	188778376020004	69	25.5	5270528010690	2015	80900	1	1	1	25.2	NA	1	1003467158290480	4	1	41903	0.607883	NA	NA	6508.9	0	1	1	Low tree cover/Private	313Db	9.9	Painted Desert Steppe Grassland	Colorado Plateau Semi-Desert	Painted Desert	313D	313	West
384194746489998	188778376020004	69	20.2	5270530010690	2015	80900	1	1	1	19.8	NA	1	1003467158290480	4	1	41903	0.607883	NA	NA	6508.9	0	1	1	Low tree cover/Private	313Db	9.9	Painted Desert Steppe Grassland	Colorado Plateau Semi-Desert	Painted Desert	313D	313	West
384194767489998	188778376020004	69	NA	5270551010690	2015	80900	1	1	3	22.6	NA	1	1003467158290480	4	1	41903	0.607883	NA	0.607883	6508.9	0	1	1	Low tree cover/Private	313Db	9.9	Painted Desert Steppe Grassland	Colorado Plateau Semi-Desert	Painted Desert	313D	313	West
384194772489998	188778376020004	69	21.4	5270556010690	2015	80900	1	1	1	21.8	NA	1	1003467158290480	4	1	41903	0.607883	NA	NA	6508.9	0	1	1	Low tree cover/Private	313Db	9.9	Painted Desert Steppe Grassland	Colorado Plateau Semi-Desert	Painted Desert	313D	313	West
384186001489998	188778122020004	122	24.3	12129657010690	2015	82553	1	1	1	23.4	NA	1	1003467158290480	4	1	41903	0.761778	NA	NA	6508.9	0	1	1	Low tree cover/Private	M313Ah	7.9	White Mountains Coniferous Forest	Arizona-New Mexico Mountains Semi-Desert - Open Woodland - Coniferous Forest - Alpine Meadow	White Mountains - San Francisco Peaks - Mongollon Rim	M313A	M313	West
384186006489998	188778122020004	122	NA	12129662010690	2015	82553	1	1	3	22.1	NA	1	1003467158290480	4	1	41903	0.761778	NA	0.761778	6508.9	0	1	1	Low tree cover/Private	M313Ah	7.9	White Mountains Coniferous Forest	Arizona-New Mexico Mountains Semi-Desert - Open Woodland - Coniferous Forest - Alpine Meadow	White Mountains - San Francisco Peaks - Mongollon Rim	M313A	M313	West
384186035489998	188778122020004	122	24.6	12129686010690	2015	82553	1	1	1	23.1	NA	1	1003467158290480	4	1	41903	0.761778	NA	NA	6508.9	0	1	1	Low tree cover/Private	M313Ah	7.9	White Mountains Coniferous Forest	Arizona-New Mexico Mountains Semi-Desert - Open Woodland - Coniferous Forest - Alpine Meadow	White Mountains - San Francisco Peaks - Mongollon Rim	M313A	M313	West
384163890489998	188777212020004	69	25	5270988010690	2015	82558	1	1	1	25.7	NA	1	1003467174290480	69	1	41903	0.607883	NA	NA	7140.85	0	1.00626	1.00607	Nontree/Private/Visit	313Db	9.9	Painted Desert Steppe Grassland	Colorado Plateau Semi-Desert	Painted Desert	313D	313	West
384163891489998	188777212020004	69	18.7	5270989010690	2015	82558	1	1	1	20.1	NA	1	1003467174290480	69	1	41903	0.607883	NA	NA	7140.85	0	1.00626	1.00607	Nontree/Private/Visit	313Db	9.9	Painted Desert Steppe Grassland	Colorado Plateau Semi-Desert	Painted Desert	313D	313	West
384163892489998	188777212020004	69	43.9	5270990010690	2015	82558	1	1	1	42.7	NA	1	1003467174290480	69	1	41903	0.607883	NA	NA	7140.85	0	1.00626	1.00607	Nontree/Private/Visit	313Db	9.9	Painted Desert Steppe Grassland	Colorado Plateau Semi-Desert	Painted Desert	313D	313	West
384169173489998	188777365020004	122	22.8	5271078010690	2015	83048	1	1	1	22.6	NA	1	1003467152290480	3	1	41903	0.595846	NA	NA	6684.5	0	1	1	Low tree cover/Nonprivate	M313Ah	10.1	White Mountains Coniferous Forest	Arizona-New Mexico Mountains Semi-Desert - Open Woodland - Coniferous Forest - Alpine Meadow	White Mountains - San Francisco Peaks - Mongollon Rim	M313A	M313	West
384169179489998	188777365020004	122	23.3	5271084010690	2015	83048	1	1	1	22.7	NA	1	1003467152290480	3	1	41903	0.595846	NA	NA	6684.5	0	1	1	Low tree cover/Nonprivate	M313Ah	10.1	White Mountains Coniferous Forest	Arizona-New Mexico Mountains Semi-Desert - Open Woodland - Coniferous Forest - Alpine Meadow	White Mountains - San Francisco Peaks - Mongollon Rim	M313A	M313	West
384169180489998	188777365020004	114	22.6	5271085010690	2015	83048	1	1	1	21.9	NA	1	1003467152290480	3	1	41903	0.595846	NA	NA	6684.5	0	1	1	Low tree cover/Nonprivate	M313Ah	10.1	White Mountains Coniferous Forest	Arizona-New Mexico Mountains Semi-Desert - Open Woodland - Coniferous Forest - Alpine Meadow	White Mountains - San Francisco Peaks - Mongollon Rim	M313A	M313	West
384169189489998	188777365020004	122	20.4	5271094010690	2015	83048	1	1	1	20.4	NA	1	1003467152290480	3	1	41903	0.595846	NA	NA	6684.5	0	1	1	Low tree cover/Nonprivate	M313Ah	10.1	White Mountains Coniferous Forest	Arizona-New Mexico Mountains Semi-Desert - Open Woodland - Coniferous Forest - Alpine Meadow	White Mountains - San Francisco Peaks - Mongollon Rim	M313A	M313	West
384169194489998	188777365020004	122	22.8	5271099010690	2015	83048	1	1	1	21.8	NA	1	1003467152290480	3	1	41903	0.595846	NA	NA	6684.5	0	1	1	Low tree cover/Nonprivate	M313Ah	10.1	White Mountains Coniferous Forest	Arizona-New Mexico Mountains Semi-Desert - Open Woodland - Coniferous Forest - Alpine Meadow	White Mountains - San Francisco Peaks - Mongollon Rim	M313A	M313	West
384186708489998	188778145020004	69	NA	5271131010690	2015	83072	1	1	1	23.1	NA	1	1003467164290480	5	1	41903	NA	NA	NA	7165.7	0	1	1	Nontree/Nonprivate	313Db	10.3	Painted Desert Steppe Grassland	Colorado Plateau Semi-Desert	Painted Desert	313D	313	West
384186709489998	188778145020004	69	NA	5271132010690	2015	83072	1	1	1	20.3	NA	1	1003467164290480	5	1	41903	NA	NA	NA	7165.7	0	1	1	Nontree/Nonprivate	313Db	10.3	Painted Desert Steppe Grassland	Colorado Plateau Semi-Desert	Painted Desert	313D	313	West
384195737489998	188778387020004	69	28.9	5271202010690	2015	83468	1	1	1	28.5	NA	1	1003467152290480	3	1	41903	0.620417	NA	NA	6684.5	0	1	1	Low tree cover/Nonprivate	313Db	9.7	Painted Desert Steppe Grassland	Colorado Plateau Semi-Desert	Painted Desert	313D	313	West
384195742489998	188778387020004	69	20.8	5271207010690	2015	83468	1	1	1	19.9	NA	1	1003467152290480	3	1	41903	0.620417	NA	NA	6684.5	0	1	1	Low tree cover/Nonprivate	313Db	9.7	Painted Desert Steppe Grassland	Colorado Plateau Semi-Desert	Painted Desert	313D	313	West
384191042489998	188778279020004	65	29.3	5271301010690	2015	83650	1	1	1	29.1	NA	1	1003467174290480	69	1	41903	0.62688	NA	NA	7140.85	0	1.00626	1.00607	Nontree/Private/Visit	313Db	9.6	Painted Desert Steppe Grassland	Colorado Plateau Semi-Desert	Painted Desert	313D	313	West
384191048489998	188778279020004	65	20.8	5271307010690	2015	83650	1	1	1	20.5	NA	1	1003467174290480	69	1	41903	0.62688	NA	NA	7140.85	0	1.00626	1.00607	Nontree/Private/Visit	313Db	9.6	Painted Desert Steppe Grassland	Colorado Plateau Semi-Desert	Painted Desert	313D	313	West
384191051489998	188778279020004	65	33.9	5271310010690	2015	83650	1	1	1	33.9	NA	1	1003467174290480	69	1	41903	0.62688	NA	NA	7140.85	0	1.00626	1.00607	Nontree/Private/Visit	313Db	9.6	Painted Desert Steppe Grassland	Colorado Plateau Semi-Desert	Painted Desert	313D	313	West
384169256489998	188777366020004	122	21.9	5271381010690	2015	83865	1	1	1	21.6	NA	1	1003467140290480	1	1	41903	0.601805	NA	NA	5662.5	0	1	1	High tree cover/Nonprivate	M313Ah	10	White Mountains Coniferous Forest	Arizona-New Mexico Mountains Semi-Desert - Open Woodland - Coniferous Forest - Alpine Meadow	White Mountains - San Francisco Peaks - Mongollon Rim	M313A	M313	West
384196588489998	188778400020004	63	31.6	5271423010690	2015	83955	1	1	1	31.3	NA	1	1003467152290480	3	1	41903	0.620417	NA	NA	6684.5	0	1	1	Low tree cover/Nonprivate	M313Ah	9.7	White Mountains Coniferous Forest	Arizona-New Mexico Mountains Semi-Desert - Open Woodland - Coniferous Forest - Alpine Meadow	White Mountains - San Francisco Peaks - Mongollon Rim	M313A	M313	West
384166917489998	188777294020004	122	NA	5271488010690	2015	84094	1	1	2	23.9	NA	1	1003467158290480	4	1	41903	0.601805	0.601805	NA	6508.9	0	1	1	Low tree cover/Private	M313Ah	10	White Mountains Coniferous Forest	Arizona-New Mexico Mountains Semi-Desert - Open Woodland - Coniferous Forest - Alpine Meadow	White Mountains - San Francisco Peaks - Mongollon Rim	M313A	M313	West
384166919489998	188777294020004	122	22	5271490010690	2015	84094	1	1	1	21.8	NA	1	1003467158290480	4	1	41903	0.601805	NA	NA	6508.9	0	1	1	Low tree cover/Private	M313Ah	10	White Mountains Coniferous Forest	Arizona-New Mexico Mountains Semi-Desert - Open Woodland - Coniferous Forest - Alpine Meadow	White Mountains - San Francisco Peaks - Mongollon Rim	M313A	M313	West
384166927489998	188777294020004	65	29	5271497010690	2015	84094	1	1	1	29	NA	1	1003467158290480	4	1	41903	0.601805	NA	NA	6508.9	0	1	1	Low tree cover/Private	M313Ah	10	White Mountains Coniferous Forest	Arizona-New Mexico Mountains Semi-Desert - Open Woodland - Coniferous Forest - Alpine Meadow	White Mountains - San Francisco Peaks - Mongollon Rim	M313A	M313	West
384186755489998	188778146020004	202	26.3	5271593010690	2015	84213	1	1	1	24.9	NA	1	1003467140290480	1	1	41903	0.620417	NA	NA	5662.5	0	1	1	High tree cover/Nonprivate	M313Ah	9.7	White Mountains Coniferous Forest	Arizona-New Mexico Mountains Semi-Desert - Open Woodland - Coniferous Forest - Alpine Meadow	White Mountains - San Francisco Peaks - Mongollon Rim	M313A	M313	West
384186761489998	188778146020004	202	20.1	5271602010690	2015	84213	1	1	1	19.3	NA	1	1003467140290480	1	1	41903	0.620417	NA	NA	5662.5	0	1	1	High tree cover/Nonprivate	M313Ah	9.7	White Mountains Coniferous Forest	Arizona-New Mexico Mountains Semi-Desert - Open Woodland - Coniferous Forest - Alpine Meadow	White Mountains - San Francisco Peaks - Mongollon Rim	M313A	M313	West
384186766489998	188778146020004	202	23.4	5271607010690	2015	84213	1	1	1	22.1	NA	1	1003467140290480	1	1	41903	0.620417	NA	NA	5662.5	0	1	1	High tree cover/Nonprivate	M313Ah	9.7	White Mountains Coniferous Forest	Arizona-New Mexico Mountains Semi-Desert - Open Woodland - Coniferous Forest - Alpine Meadow	White Mountains - San Francisco Peaks - Mongollon Rim	M313A	M313	West
384186775489998	188778146020004	202	23.8	5271616010690	2015	84213	1	1	1	23.7	NA	1	1003467140290480	1	1	41903	0.620417	NA	NA	5662.5	0	1	1	High tree cover/Nonprivate	M313Ah	9.7	White Mountains Coniferous Forest	Arizona-New Mexico Mountains Semi-Desert - Open Woodland - Coniferous Forest - Alpine Meadow	White Mountains - San Francisco Peaks - Mongollon Rim	M313A	M313	West
384186781489998	188778146020004	18	21.1	5271622010690	2015	84213	1	1	1	20.5	NA	1	1003467140290480	1	1	41903	0.620417	NA	NA	5662.5	0	1	1	High tree cover/Nonprivate	M313Ah	9.7	White Mountains Coniferous Forest	Arizona-New Mexico Mountains Semi-Desert - Open Woodland - Coniferous Forest - Alpine Meadow	White Mountains - San Francisco Peaks - Mongollon Rim	M313A	M313	West
384186807489998	188778146020004	746	21.3	5271646010690	2015	84213	1	1	1	20.2	NA	1	1003467140290480	1	1	41903	0.620417	NA	NA	5662.5	0	1	1	High tree cover/Nonprivate	M313Ah	9.7	White Mountains Coniferous Forest	Arizona-New Mexico Mountains Semi-Desert - Open Woodland - Coniferous Forest - Alpine Meadow	White Mountains - San Francisco Peaks - Mongollon Rim	M313A	M313	West
384168696489998	188777351020004	69	22.7	5271712010690	2015	84504	1	1	1	22.3	NA	1	1003467158290480	4	1	41903	0.601805	NA	NA	6508.9	0	1	1	Low tree cover/Private	313Dc	10	Hopi Mesas Woodland	Colorado Plateau Semi-Desert	Painted Desert	313D	313	West
384193648489998	188778349020004	69	30.5	5271852010690	2015	84743	1	1	1	30	NA	1	1003467158290480	4	1	41903	0.607883	NA	NA	6508.9	0	1	1	Low tree cover/Private	313Ba	9.9	Chuska Mountains Woodland Subsection	Colorado Plateau Semi-Desert	Navaho Canyonlands	313B	313	West
384193654489998	188778349020004	69	23.3	5271858010690	2015	84743	1	1	1	23.6	NA	1	1003467158290480	4	1	41903	0.607883	NA	NA	6508.9	0	1	1	Low tree cover/Private	313Ba	9.9	Chuska Mountains Woodland Subsection	Colorado Plateau Semi-Desert	Navaho Canyonlands	313B	313	West
384193657489998	188778349020004	69	29	5271861010690	2015	84743	1	1	1	28.7	NA	1	1003467158290480	4	1	41903	0.607883	NA	NA	6508.9	0	1	1	Low tree cover/Private	313Ba	9.9	Chuska Mountains Woodland Subsection	Colorado Plateau Semi-Desert	Navaho Canyonlands	313B	313	West
384192485489998	188778314020004	122	32.1	5271982010690	2015	85209	1	1	1	31.6	NA	1	1003467158290480	4	1	41903	0.620417	NA	NA	6508.9	0	1	1	Low tree cover/Private	313Ba	9.7	Chuska Mountains Woodland Subsection	Colorado Plateau Semi-Desert	Navaho Canyonlands	313B	313	West
384196162489998	188778390020004	122	33	5272054010690	2015	85318	2	2	1	32.5	NA	1	1003467158290480	4	1	41903	0.614086	NA	NA	6508.9	0	1	1	Low tree cover/Private	313Ba	9.8	Chuska Mountains Woodland Subsection	Colorado Plateau Semi-Desert	Navaho Canyonlands	313B	313	West
384196195489998	188778390020004	122	21.1	5272085010690	2015	85318	1	1	1	19	NA	1	1003467158290480	4	1	41903	0.614086	NA	NA	6508.9	0	1	1	Low tree cover/Private	313Ba	9.8	Chuska Mountains Woodland Subsection	Colorado Plateau Semi-Desert	Navaho Canyonlands	313B	313	West
384191838489998	188778301020004	202	28.4	12129950010690	2015	85442	1	1	1	27.2	NA	1	1003467146290480	2	1	41903	0.781564	NA	NA	6761.88	0	1.00295	1.00295	High tree cover/Private	M313Ah	7.7	White Mountains Coniferous Forest	Arizona-New Mexico Mountains Semi-Desert - Open Woodland - Coniferous Forest - Alpine Meadow	White Mountains - San Francisco Peaks - Mongollon Rim	M313A	M313	West
384191840489998	188778301020004	202	25.1	12129952010690	2015	85442	1	1	1	24.6	NA	1	1003467146290480	2	1	41903	0.781564	NA	NA	6761.88	0	1.00295	1.00295	High tree cover/Private	M313Ah	7.7	White Mountains Coniferous Forest	Arizona-New Mexico Mountains Semi-Desert - Open Woodland - Coniferous Forest - Alpine Meadow	White Mountains - San Francisco Peaks - Mongollon Rim	M313A	M313	West
384191846489998	188778301020004	202	32	12129958010690	2015	85442	1	1	1	31.3	NA	1	1003467146290480	2	1	41903	0.781564	NA	NA	6761.88	0	1.00295	1.00295	High tree cover/Private	M313Ah	7.7	White Mountains Coniferous Forest	Arizona-New Mexico Mountains Semi-Desert - Open Woodland - Coniferous Forest - Alpine Meadow	White Mountains - San Francisco Peaks - Mongollon Rim	M313A	M313	West
384191850489998	188778301020004	202	24.9	12129962010690	2015	85442	1	1	1	22.9	NA	1	1003467146290480	2	1	41903	0.781564	NA	NA	6761.88	0	1.00295	1.00295	High tree cover/Private	M313Ah	7.7	White Mountains Coniferous Forest	Arizona-New Mexico Mountains Semi-Desert - Open Woodland - Coniferous Forest - Alpine Meadow	White Mountains - San Francisco Peaks - Mongollon Rim	M313A	M313	West
384191858489998	188778301020004	202	29	12129969010690	2015	85442	1	1	1	28.6	NA	1	1003467146290480	2	1	41903	0.781564	NA	NA	6761.88	0	1.00295	1.00295	High tree cover/Private	M313Ah	7.7	White Mountains Coniferous Forest	Arizona-New Mexico Mountains Semi-Desert - Open Woodland - Coniferous Forest - Alpine Meadow	White Mountains - San Francisco Peaks - Mongollon Rim	M313A	M313	West
384190642489998	188778258020004	65	21.1	5272150010690	2015	85526	2	1	1	20	NA	1	1003467174290480	69	1	41903	0.614086	NA	NA	7140.85	0	1.00626	1.00607	Nontree/Private/Visit	313Db	9.8	Painted Desert Steppe Grassland	Colorado Plateau Semi-Desert	Painted Desert	313D	313	West
384192740489998	188778318020004	65	19.8	5272222010690	2015	85821	1	1	1	23.3	NA	1	1003467158290480	4	1	41903	0.620417	NA	NA	6508.9	0	1	1	Low tree cover/Private	313Ac	9.7	Monument Upwarp	Colorado Plateau Semi-Desert	Grand Canyon	313A	313	West
384188953489998	188778204020004	122	NA	5272281010690	2015	86085	1	1	0	28.6	8	1	1003467158290480	4	1	41903	NA	NA	NA	6508.9	0	1	1	Low tree cover/Private	313Dc	10	Hopi Mesas Woodland	Colorado Plateau Semi-Desert	Painted Desert	313D	313	West
384167267489998	188777299020004	122	20	11674861010690	2015	86579	1	1	1	19.8	NA	1	1003467146290480	2	1	41903	0.761778	NA	NA	6761.88	0	1.00295	1.00295	High tree cover/Private	M313Ah	7.9	White Mountains Coniferous Forest	Arizona-New Mexico Mountains Semi-Desert - Open Woodland - Coniferous Forest - Alpine Meadow	White Mountains - San Francisco Peaks - Mongollon Rim	M313A	M313	West
384167272489998	188777299020004	122	26.2	11674866010690	2015	86579	1	1	1	25.8	NA	1	1003467146290480	2	1	41903	0.761778	NA	NA	6761.88	0	1.00295	1.00295	High tree cover/Private	M313Ah	7.9	White Mountains Coniferous Forest	Arizona-New Mexico Mountains Semi-Desert - Open Woodland - Coniferous Forest - Alpine Meadow	White Mountains - San Francisco Peaks - Mongollon Rim	M313A	M313	West
384163647489998	188777208020004	65	20.7	5272488010690	2015	86860	1	1	1	20.4	NA	1	1003467158290480	4	1	41903	0.578658	NA	NA	6508.9	0	1	1	Low tree cover/Private	313Ap	10.4	Vermilion Cliffs Woodland	Colorado Plateau Semi-Desert	Grand Canyon	313A	313	West
384163663489998	188777208020004	65	24.4	5272504010690	2015	86860	1	1	1	24.3	NA	1	1003467158290480	4	1	41903	0.578658	NA	NA	6508.9	0	1	1	Low tree cover/Private	313Ap	10.4	Vermilion Cliffs Woodland	Colorado Plateau Semi-Desert	Grand Canyon	313A	313	West
384163675489998	188777208020004	65	20	5272516010690	2015	86860	1	1	1	23.6	NA	1	1003467158290480	4	1	41903	0.578658	NA	NA	6508.9	0	1	1	Low tree cover/Private	313Ap	10.4	Vermilion Cliffs Woodland	Colorado Plateau Semi-Desert	Grand Canyon	313A	313	West
384191664489998	188778299020004	122	21.3	5272554010690	2015	86908	1	1	1	19.8	NA	1	1003467152290480	3	1	41903	0.584276	NA	NA	6684.5	0	1	1	Low tree cover/Nonprivate	M313Al	10.3	Coconino Plateau Coniferous Forest	Arizona-New Mexico Mountains Semi-Desert - Open Woodland - Coniferous Forest - Alpine Meadow	White Mountains - San Francisco Peaks - Mongollon Rim	M313A	M313	West
384186504489998	188778132020004	69	NA	5272607010690	2015	86960	1	2	0	29.8	8	1	1003467174290480	69	1	41903	NA	NA	NA	7140.85	0	1.00626	1.00607	Nontree/Private/Visit	313Db	9.7	Painted Desert Steppe Grassland	Colorado Plateau Semi-Desert	Painted Desert	313D	313	West
384194215489998	188778363020004	122	22.1	5272643010690	2015	87161	1	1	1	21.3	NA	1	1003467140290480	1	1	41903	0.595846	NA	NA	5662.5	0	1	1	High tree cover/Nonprivate	M313Ah	10.1	White Mountains Coniferous Forest	Arizona-New Mexico Mountains Semi-Desert - Open Woodland - Coniferous Forest - Alpine Meadow	White Mountains - San Francisco Peaks - Mongollon Rim	M313A	M313	West
384169754489998	188777394020004	69	NA	5272730010690	2015	87410	1	1	0	22.1	8	1	1003467174290480	69	1	41903	NA	NA	NA	7140.85	0	1.00626	1.00607	Nontree/Private/Visit	313Db	10	Painted Desert Steppe Grassland	Colorado Plateau Semi-Desert	Painted Desert	313D	313	West
384169758489998	188777394020004	69	NA	5272734010690	2015	87410	1	1	0	22.3	8	1	1003467174290480	69	1	41903	NA	NA	NA	7140.85	0	1.00626	1.00607	Nontree/Private/Visit	313Db	10	Painted Desert Steppe Grassland	Colorado Plateau Semi-Desert	Painted Desert	313D	313	West
384186428489998	188778131020004	69	20.1	5272750010690	2015	87464	1	1	1	20.6	NA	1	1003467174290480	69	1	41903	0.607883	NA	NA	7140.85	0	1.00626	1.00607	Nontree/Private/Visit	313Dc	9.9	Hopi Mesas Woodland	Colorado Plateau Semi-Desert	Painted Desert	313D	313	West
384186430489998	188778131020004	69	32.7	5272752010690	2015	87464	1	1	1	32.9	NA	1	1003467174290480	69	1	41903	0.607883	NA	NA	7140.85	0	1.00626	1.00607	Nontree/Private/Visit	313Dc	9.9	Hopi Mesas Woodland	Colorado Plateau Semi-Desert	Painted Desert	313D	313	West
384186432489998	188778131020004	69	20.9	5272754010690	2015	87464	1	1	1	20.9	NA	1	1003467174290480	69	1	41903	0.607883	NA	NA	7140.85	0	1.00626	1.00607	Nontree/Private/Visit	313Dc	9.9	Hopi Mesas Woodland	Colorado Plateau Semi-Desert	Painted Desert	313D	313	West
384165219489998	188777254020004	69	27	41711860010690	2015	87901	1	1	1	28.7	NA	1	1003467174290480	69	1	41903	0.601805	NA	NA	7140.85	0	1.00626	1.00607	Nontree/Private/Visit	313Db	10	Painted Desert Steppe Grassland	Colorado Plateau Semi-Desert	Painted Desert	313D	313	West
384186329489998	188778130020004	69	23.1	5272857010690	2015	88015	1	1	1	22.2	NA	1	1003467158290480	4	1	41903	0.62688	NA	NA	6508.9	0	1	1	Low tree cover/Private	313Da	9.6	Little Colorado River Valley Cold Desert Shrubland	Colorado Plateau Semi-Desert	Painted Desert	313D	313	West
384186335489998	188778130020004	69	20.6	5272863010690	2015	88015	1	1	1	20.3	NA	1	1003467158290480	4	1	41903	0.62688	NA	NA	6508.9	0	1	1	Low tree cover/Private	313Da	9.6	Little Colorado River Valley Cold Desert Shrubland	Colorado Plateau Semi-Desert	Painted Desert	313D	313	West
384186338489998	188778130020004	69	23.1	5272866010690	2015	88015	1	1	1	23.1	NA	1	1003467158290480	4	1	41903	0.62688	NA	NA	6508.9	0	1	1	Low tree cover/Private	313Da	9.6	Little Colorado River Valley Cold Desert Shrubland	Colorado Plateau Semi-Desert	Painted Desert	313D	313	West
384194970489998	188778372020004	122	28.7	5273160010690	2015	89700	1	1	1	28.6	NA	1	1003467146290480	2	1	41903	0.601805	NA	NA	6761.88	0	1.00295	1.00295	High tree cover/Private	M313Ah	10	White Mountains Coniferous Forest	Arizona-New Mexico Mountains Semi-Desert - Open Woodland - Coniferous Forest - Alpine Meadow	White Mountains - San Francisco Peaks - Mongollon Rim	M313A	M313	West
384167088489998	188777296020004	65	22.5	5273220010690	2015	90250	1	1	1	22.8	NA	1	1003467158290480	4	1	41903	0.607883	NA	NA	6508.9	0	1	1	Low tree cover/Private	313Ba	9.9	Chuska Mountains Woodland Subsection	Colorado Plateau Semi-Desert	Navaho Canyonlands	313B	313	West
384195912489998	188778388020004	69	26.1	5273320010690	2015	90750	1	1	1	28.1	NA	1	1003467140290480	1	1	41903	0.614086	NA	NA	5662.5	0	1	1	High tree cover/Nonprivate	M313Ag	9.8	White Mountains Woodland	Arizona-New Mexico Mountains Semi-Desert - Open Woodland - Coniferous Forest - Alpine Meadow	White Mountains - San Francisco Peaks - Mongollon Rim	M313A	M313	West
384168861489998	188777364020004	69	31.9	5273388010690	2015	91355	1	1	1	31.7	NA	1	1003467158290480	4	1	41903	0.601805	NA	NA	6508.9	0	1	1	Low tree cover/Private	313Db	10	Painted Desert Steppe Grassland	Colorado Plateau Semi-Desert	Painted Desert	313D	313	West
384168863489998	188777364020004	69	28.3	5273390010690	2015	91355	1	1	1	28.2	NA	1	1003467158290480	4	1	41903	0.601805	NA	NA	6508.9	0	1	1	Low tree cover/Private	313Db	10	Painted Desert Steppe Grassland	Colorado Plateau Semi-Desert	Painted Desert	313D	313	West
384168864489998	188777364020004	69	24.1	5273391010690	2015	91355	1	1	1	24.3	NA	1	1003467158290480	4	1	41903	0.601805	NA	NA	6508.9	0	1	1	Low tree cover/Private	313Db	10	Painted Desert Steppe Grassland	Colorado Plateau Semi-Desert	Painted Desert	313D	313	West
384191752489998	188778300020004	122	15.9	12130344010690	2015	91548	1	1	1	23.9	NA	1	1003467146290480	2	1	41903	0.752256	NA	NA	6761.88	0	1.00295	1.00295	High tree cover/Private	M313Af	8	White Mountains Scarp Woodland-Coniferous Forest	Arizona-New Mexico Mountains Semi-Desert - Open Woodland - Coniferous Forest - Alpine Meadow	White Mountains - San Francisco Peaks - Mongollon Rim	M313A	M313	West
384193498489998	188778347020004	122	27.5	5273531010690	2015	91970	1	1	1	27.1	NA	1	1003467146290480	2	1	41903	0.601805	NA	NA	6761.88	0	1.00295	1.00295	High tree cover/Private	313Ba	10	Chuska Mountains Woodland Subsection	Colorado Plateau Semi-Desert	Navaho Canyonlands	313B	313	West
384178577489998	188777853020004	65	NA	5274666010690	2015	80372	1	1	3	24.1	NA	1	1003467207290480	3	5	41903	0.584276	NA	0.584276	6352.56	0	1.00187	1.00187	Low tree cover/Nonprivate	322Aw	10.3	Aubrey High Plains Grassland	American Semi-Desert and Desert	Mojave Desert	322A	322	West
384178601489998	188777853020004	65	NA	5274690010690	2015	80372	2	1	3	27.5	NA	1	1003467207290480	3	5	41903	0.584276	NA	0.584276	6352.56	0	1.00187	1.00187	Low tree cover/Nonprivate	322Aw	10.3	Aubrey High Plains Grassland	American Semi-Desert and Desert	Mojave Desert	322A	322	West
384176376489998	188777762020004	122	25.3	5274777010690	2015	80719	1	1	1	25.2	NA	1	1003467214290480	12	5	41903	0.601805	NA	NA	6428.77	0	1.00272	1.00272	High tree cover	M313Al	10	Coconino Plateau Coniferous Forest	Arizona-New Mexico Mountains Semi-Desert - Open Woodland - Coniferous Forest - Alpine Meadow	White Mountains - San Francisco Peaks - Mongollon Rim	M313A	M313	West
384176384489998	188777762020004	122	21.7	5274785010690	2015	80719	1	1	1	20.9	NA	1	1003467214290480	12	5	41903	0.601805	NA	NA	6428.77	0	1.00272	1.00272	High tree cover	M313Al	10	Coconino Plateau Coniferous Forest	Arizona-New Mexico Mountains Semi-Desert - Open Woodland - Coniferous Forest - Alpine Meadow	White Mountains - San Francisco Peaks - Mongollon Rim	M313A	M313	West
384176386489998	188777762020004	122	20.4	5274787010690	2015	80719	1	1	1	19.4	NA	1	1003467214290480	12	5	41903	0.601805	NA	NA	6428.77	0	1.00272	1.00272	High tree cover	M313Al	10	Coconino Plateau Coniferous Forest	Arizona-New Mexico Mountains Semi-Desert - Open Woodland - Coniferous Forest - Alpine Meadow	White Mountains - San Francisco Peaks - Mongollon Rim	M313A	M313	West
384176400489998	188777762020004	122	22.5	5274800010690	2015	80719	1	1	1	20.9	NA	1	1003467214290480	12	5	41903	0.601805	NA	NA	6428.77	0	1.00272	1.00272	High tree cover	M313Al	10	Coconino Plateau Coniferous Forest	Arizona-New Mexico Mountains Semi-Desert - Open Woodland - Coniferous Forest - Alpine Meadow	White Mountains - San Francisco Peaks - Mongollon Rim	M313A	M313	West
384175659489998	188777741020004	65	33.9	5275032010690	2015	81549	1	1	1	33.2	NA	1	1003467207290480	3	5	41903	0.62688	NA	NA	6352.56	0	1.00187	1.00187	Low tree cover/Nonprivate	313Ah	9.6	Shinarump Steppe	Colorado Plateau Semi-Desert	Grand Canyon	313A	313	West
384175660489998	188777741020004	65	23.5	5275033010690	2015	81549	1	1	1	22.7	NA	1	1003467207290480	3	5	41903	0.62688	NA	NA	6352.56	0	1.00187	1.00187	Low tree cover/Nonprivate	313Ah	9.6	Shinarump Steppe	Colorado Plateau Semi-Desert	Grand Canyon	313A	313	West
384181172489998	188777971020004	69	21.9	5275337010690	2015	82373	1	1	1	20.8	NA	1	1003467207290480	3	5	41903	0.595846	NA	NA	6352.56	0	1.00187	1.00187	Low tree cover/Nonprivate	M313Al	10.1	Coconino Plateau Coniferous Forest	Arizona-New Mexico Mountains Semi-Desert - Open Woodland - Coniferous Forest - Alpine Meadow	White Mountains - San Francisco Peaks - Mongollon Rim	M313A	M313	West
384185781489998	188778119020004	122	29.7	5275400010690	2015	82648	1	1	1	28.7	NA	1	1003467207290480	3	5	41903	0.601805	NA	NA	6352.56	0	1.00187	1.00187	Low tree cover/Nonprivate	M313Al	10	Coconino Plateau Coniferous Forest	Arizona-New Mexico Mountains Semi-Desert - Open Woodland - Coniferous Forest - Alpine Meadow	White Mountains - San Francisco Peaks - Mongollon Rim	M313A	M313	West
384182208489998	188778005020004	69	20.3	5275423010690	2015	82818	1	1	1	21.4	NA	1	1003467207290480	3	5	41903	0.607883	NA	NA	6352.56	0	1.00187	1.00187	Low tree cover/Nonprivate	313De	9.9	Kaibab Woodland	Colorado Plateau Semi-Desert	Painted Desert	313D	313	West
384182210489998	188778005020004	69	24.9	5275425010690	2015	82818	1	1	1	24.4	NA	1	1003467207290480	3	5	41903	0.607883	NA	NA	6352.56	0	1.00187	1.00187	Low tree cover/Nonprivate	313De	9.9	Kaibab Woodland	Colorado Plateau Semi-Desert	Painted Desert	313D	313	West
384182212489998	188778005020004	69	35.2	5275427010690	2015	82818	1	1	1	32.5	NA	1	1003467207290480	3	5	41903	0.607883	NA	NA	6352.56	0	1.00187	1.00187	Low tree cover/Nonprivate	313De	9.9	Kaibab Woodland	Colorado Plateau Semi-Desert	Painted Desert	313D	313	West
384182216489998	188778005020004	69	22.5	5275431010690	2015	82818	1	1	1	22.5	NA	1	1003467207290480	3	5	41903	0.607883	NA	NA	6352.56	0	1.00187	1.00187	Low tree cover/Nonprivate	313De	9.9	Kaibab Woodland	Colorado Plateau Semi-Desert	Painted Desert	313D	313	West
384182218489998	188778005020004	69	32.6	5275433010690	2015	82818	1	1	1	23.6	NA	1	1003467207290480	3	5	41903	0.607883	NA	NA	6352.56	0	1.00187	1.00187	Low tree cover/Nonprivate	313De	9.9	Kaibab Woodland	Colorado Plateau Semi-Desert	Painted Desert	313D	313	West
384182219489998	188778005020004	69	21.8	5275434010690	2015	82818	1	1	1	27.1	NA	1	1003467207290480	3	5	41903	0.607883	NA	NA	6352.56	0	1.00187	1.00187	Low tree cover/Nonprivate	313De	9.9	Kaibab Woodland	Colorado Plateau Semi-Desert	Painted Desert	313D	313	West
384182220489998	188778005020004	69	20.6	5275435010690	2015	82818	1	1	1	20.5	NA	1	1003467207290480	3	5	41903	0.607883	NA	NA	6352.56	0	1.00187	1.00187	Low tree cover/Nonprivate	313De	9.9	Kaibab Woodland	Colorado Plateau Semi-Desert	Painted Desert	313D	313	West
384177870489998	188777843020004	65	24.4	5275572010690	2015	82910	1	1	1	24.2	NA	1	1003467207290480	3	5	41903	0.601805	NA	NA	6352.56	0	1.00187	1.00187	Low tree cover/Nonprivate	322Ax	10	Aquarius Mountains Woodland	American Semi-Desert and Desert	Mojave Desert	322A	322	West
384177898489998	188777843020004	65	26.3	5275590010690	2015	82910	1	1	1	26.1	NA	1	1003467207290480	3	5	41903	0.601805	NA	NA	6352.56	0	1.00187	1.00187	Low tree cover/Nonprivate	322Ax	10	Aquarius Mountains Woodland	American Semi-Desert and Desert	Mojave Desert	322A	322	West
384180612489998	188777951020004	814	23	5275632010690	2015	83057	1	1	1	22.3	NA	1	1003467214290480	12	5	41903	0.590005	NA	NA	6428.77	0	1.00272	1.00272	High tree cover	M313Al	10.2	Coconino Plateau Coniferous Forest	Arizona-New Mexico Mountains Semi-Desert - Open Woodland - Coniferous Forest - Alpine Meadow	White Mountains - San Francisco Peaks - Mongollon Rim	M313A	M313	West
[truncated: 196,006 more rows]

## Sheet: Dataset S2, Tab2
CN	Unique tree identifier
PLT_CN	Unique plot identifier
SPCD	Species code
DIA	Diameter
PREV_TRE_CN	Unique identifier from the tree's previous measurement
INVYR	Inventory year
PLOT	Plot number
CONDID	Condition number
[truncated: 25 more rows]
