# Supplementary material for: Populations of large-diameter trees are increasing across the United States
Source: Proc Natl Acad Sci U S A. 2025 Mar 10;122(11):e2421780122. doi: 10.1073/pnas.2421780122 (PMC11929446; doi:10.1073/pnas.2421780122)
Supplement: Supplementary file 4 — Dataset S03 (XLSX) [file pnas.2421780122.sd03.xlsx]

## Sheet: Dataset S3, Tab1
EVALID	STATECD	LOCATION_NM
12303	1	Alabama
41903	4	Arizona
52303	5	Arkansas
62103	6	California
81903	8	Colorado
92103	9	Connecticut
102103	10	Delaware
122003	12	Florida
132203	13	Georgia
161903	16	Idaho
172103	17	Illinois
182103	18	Indiana
192203	19	Iowa
202103	20	Kansas
212003	21	Kentucky
222103	22	Louisiana
232103	23	Maine
242103	24	Maryland
252103	25	Massachusetts
262103	26	Michigan
272103	27	Minnesota
282203	28	Mississippi
292103	29	Missouri
312103	31	Nebraska
321903	32	Nevada
332103	33	New Hampshire
342103	34	New Jersey
351903	35	New Mexico
362103	36	New York
372203	37	North Carolina
382103	38	North Dakota
392103	39	Ohio
402103	40	Oklahoma
412003	41	Oregon
422103	42	Pennsylvania
442103	44	Rhode Island
452203	45	South Carolina
462103	46	South Dakota
472003	47	Tennessee
482003	48	Texas
491903	49	Utah
502103	50	Vermont
512203	51	Virginia
532003	53	Washington
542103	54	West Virginia
552103	55	Wisconsin
